# Supplementary material for: Identification of mitophagy‐related biomarkers in osteoarthritis
Source: Animal Model Exp Med. 2024 May 8;7(6):781–92. doi: 10.1002/ame2.12416 (PMC11680475; doi:10.1002/ame2.12416)
Supplement: Supplementary file 1 — Data S1. Supporting Information. [file AME2-7-781-s001.zip]

Archive with 14 entries (13 files):
- Supplementary Material 1.xlsx
- Supplementary Material 2.xlsx
- Supplementary Material 3.xls
- Supplementary Material 4/
- Supplementary Material 4/KEGG_ADIPOCYTOKINE_SIGNALING_PATHWAY_gseaplot.pdf
- Supplementary Material 4/KEGG_CYTOKINE_CYTOKINE_RECEPTOR_INTERACTION_gseaplot.pdf
- Supplementary Material 4/KEGG_ERBB_SIGNALING_PATHWAY_gseaplot.pdf
- Supplementary Material 4/KEGG_NOD_LIKE_RECEPTOR_SIGNALING_PATHWAY_gseaplot.pdf
- Supplementary Material 4/KEGG_PATHWAYS_IN_CANCER_gseaplot.pdf
- Supplementary Material 4/KEGG_PEROXISOME_gseaplot.pdf
- Supplementary Material 4/KEGG_SMALL_CELL_LUNG_CANCER_gseaplot.pdf
- Supplementary Material 4/KEGG_SPLICEOSOME_gseaplot.pdf
- Supplementary Material 4/KEGG_VEGF_SIGNALING_PATHWAY_gseaplot.pdf
- Supplementary Material 4/KEGG_VIRAL_MYOCARDITIS_gseaplot.pdf
