# Supplementary material for: Identification of mitophagy‐related biomarkers in osteoarthritis
Source: Animal Model Exp Med. 2024 May 8;7(6):781–92. doi: 10.1002/ame2.12416 (PMC11680475; doi:10.1002/ame2.12416)
Supplement: Supplementary file 1 — Data S1. Supporting Information. [file AME2-7-781-s001.zip › Supplementary Material 2.xlsx]

## Sheet: Sheet1
Supplementary Material 2. The primer sequences in PCR analysis.
Symbol		Sequnces(5'-3')
GABARAPL2	Forward Primer	TCTCAGGCTCTCAGATTGTTGAC
	Reverse Primer	TCTCGTAAAGCTGTCCCATAGTT
PARL	Forward Primer	TTTGGAAGAACAGGGAGCCG
	Reverse Primer	CAAGGACCAGATGCACCACT
GABARAPL1	Forward Primer	GGTGCATCATGAAGTTCCAGTAC
	Reverse Primer	CAGGTCTCAGGTGGATTCTCTTC
JUN	Forward Primer	GGAGGTTTGTGAGAGCGAGG
	Reverse Primer	ACACTGGGCAGGATACCCAA
RRAS	Forward Primer	GCAAGCTCTTCACGCAGATTC
	Reverse Primer	GAGCTCTTGTTCCTGGTATTTCC
SNX7	Forward Primer	AACCGCCCAGAGGAGTTCA
	Reverse Primer	CCAGATCCTCTTCTGACGCT
GAPDH	Forward Primer	GGAGTCCACTGGCGTCTTCA
	Reverse Primer	GTCATGAGTCCTTCCACGATACC
