# Supplementary material for: Identification of mitophagy‐related biomarkers in osteoarthritis
Source: Animal Model Exp Med. 2024 May 8;7(6):781–92. doi: 10.1002/ame2.12416 (PMC11680475; doi:10.1002/ame2.12416)
Supplement: Supplementary file 1 — Data S1. Supporting Information. [file AME2-7-781-s001.zip › Supplementary Material 3.xls]

ID	logFC	AveExpr	t	P.Value	adj.P.Val	B	gene_symbol
APOLD1	-2.625782976	8.513910724	-12.17253794	7.09E-18	8.80E-14	30.18447247	APOLD1
MCL1	-1.204744701	9.994555824	-11.98033405	1.40E-17	8.80E-14	29.52947989	MCL1
KLF9	-1.589074064	8.193034214	-11.33451314	1.44E-16	4.89E-13	27.29196306	KLF9
SIK1	-2.562186494	8.364995101	-11.31255944	1.56E-16	4.89E-13	27.21492504	SIK1
JUND	-0.906438161	10.72509339	-10.81987172	9.53E-16	2.39E-12	25.46963853	JUND
PNRC1	-1.145075463	10.43138269	-10.72482861	1.36E-15	2.84E-12	25.12942218	PNRC1
GADD45B	-2.235658211	9.580881504	-10.66278105	1.71E-15	3.06E-12	24.90671452	GADD45B
NFKBIA	-1.196032165	11.8221448	-10.35251808	5.45E-15	8.55E-12	23.78609932	NFKBIA
MAFF	-2.512990849	8.13136167	-10.01143255	1.97E-14	2.52E-11	22.54121567	MAFF
GRB10	-0.867398396	8.230620868	-10.0073199	2.01E-14	2.52E-11	22.52612595	GRB10
GABARAPL1	-1.034891017	8.738083494	-9.949033692	2.50E-14	2.82E-11	22.31207	GABARAPL1
EPYC	2.478160259	5.791482698	9.929056618	2.70E-14	2.82E-11	22.23861962	EPYC
RHOB	-1.231116145	11.6734744	-9.879944419	3.25E-14	3.14E-11	22.05786523	RHOB
MYC	-1.848659104	9.691694725	-9.854411986	3.59E-14	3.21E-11	21.96379327	MYC
JUN	-2.00010942	9.59969201	-9.831939286	3.91E-14	3.27E-11	21.88093767	JUN
NFIL3	-2.193290133	9.784322439	-9.800884319	4.40E-14	3.45E-11	21.76635251	NFIL3
COPZ2	1.05895481	10.26569094	9.770179552	4.94E-14	3.55E-11	21.6529607	COPZ2
B3GALNT1	1.091306409	6.311718629	9.762031132	5.10E-14	3.55E-11	21.62285243	B3GALNT1
ZFP36	-1.7934007	11.25179816	-9.676541754	7.07E-14	4.67E-11	21.30656058	ZFP36
ZFP36L1	-0.852448358	9.406237689	-9.614910206	8.95E-14	5.62E-11	21.07807944	ZFP36L1
PRRC2C	-0.885173688	8.695907877	-9.508838676	1.34E-13	8.03E-11	20.68397286	PRRC2C
TIPARP	-1.484365791	9.598625226	-9.447193458	1.70E-13	9.72E-11	20.45443333	TIPARP
CX3CR1	2.226244498	8.321293459	9.36519818	2.34E-13	1.27E-10	20.14856699	CX3CR1
TMEM258	0.541164795	11.76029147	9.346461188	2.51E-13	1.31E-10	20.07858568	TMEM258
TMCO3	1.040652203	7.711549481	9.305083462	2.95E-13	1.46E-10	19.92393033	TMCO3
RLF	-0.751974553	8.177545971	-9.297615972	3.03E-13	1.46E-10	19.89600311	RLF
KLF6	-1.261869252	9.22933016	-9.254855253	3.58E-13	1.66E-10	19.73598964	KLF6
KDELR3	0.993900879	9.376687663	9.240862289	3.77E-13	1.69E-10	19.68359209	KDELR3
TNFAIP3	-1.388855081	9.100641235	-9.179595568	4.78E-13	2.03E-10	19.45397527	TNFAIP3
SCRG1	2.471692715	9.793154968	9.175836291	4.85E-13	2.03E-10	19.43987569	SCRG1
SSR4	0.721520946	11.42819882	9.072841995	7.23E-13	2.89E-10	19.05312433	SSR4
FOSL2	-1.493549015	7.572262521	-9.068186096	7.36E-13	2.89E-10	19.03562045	FOSL2
CDKN1A	-1.686289971	9.607760146	-8.94697678	1.18E-12	4.48E-10	18.57932724	CDKN1A
CCNL1	-1.638462659	9.86037938	-8.863085922	1.63E-12	6.03E-10	18.26285956	CCNL1
ARPC1A	0.604656248	9.809130429	8.735391811	2.69E-12	9.63E-10	17.78017393	ARPC1A
HNRNPA1	-0.782565215	9.128594642	-8.703979291	3.04E-12	1.06E-09	17.66126219	HNRNPA1
SPEN	-0.632402735	8.706256208	-8.695078563	3.14E-12	1.07E-09	17.62755667	SPEN
TLR7	1.836030722	7.752383185	8.658409822	3.63E-12	1.20E-09	17.48864399	TLR7
VEGFA	-1.858735544	7.937753852	-8.611060029	4.36E-12	1.40E-09	17.30914115	VEGFA
ATF3	-2.220771057	9.120429822	-8.602596923	4.51E-12	1.41E-09	17.2770428	ATF3
NFKB2	-1.24996312	6.27333047	-8.577226299	4.98E-12	1.52E-09	17.1807924	NFKB2
SFSWAP	-0.595576705	8.001903939	-8.569921095	5.13E-12	1.53E-09	17.15307088	SFSWAP
MED13L	-0.698528314	7.967483353	-8.508277461	6.52E-12	1.90E-09	16.91902235	MED13L
SIN3B	-0.546326447	7.694728095	-8.497535539	6.80E-12	1.94E-09	16.87821494	SIN3B
BCL6	-1.096785313	10.02867091	-8.450711654	8.17E-12	2.24E-09	16.70026069	BCL6
SRRM2	-1.196396924	8.951307391	-8.449777605	8.20E-12	2.24E-09	16.69670961	SRRM2
PRDX4	0.618206369	11.03870261	8.433129872	8.75E-12	2.34E-09	16.63341014	PRDX4
RTN1	1.210562713	7.593657014	8.405633098	9.75E-12	2.55E-09	16.52882723	RTN1
CEBPD	-1.181333704	10.92634809	-8.344506518	1.24E-11	3.15E-09	16.29619548	CEBPD
TAF15	-0.696549822	7.960879659	-8.341224098	1.26E-11	3.15E-09	16.28369819	TAF15
SRSF4	-0.657989754	9.923847914	-8.315360084	1.39E-11	3.42E-09	16.18520682	SRSF4
TCTA	0.734301628	8.998055175	8.288506042	1.54E-11	3.72E-09	16.08291189	TCTA
KLF4	-1.284079392	11.02591844	-8.235074351	1.90E-11	4.51E-09	15.87927741	KLF4
SPRY1	-1.163771086	9.308263508	-8.219229019	2.03E-11	4.71E-09	15.81886498	SPRY1
HSP90AA1	-0.576119287	11.81691661	-8.212848263	2.08E-11	4.73E-09	15.79453449	HSP90AA1
MRPL48	0.601298529	8.388137087	8.208711201	2.11E-11	4.73E-09	15.77875853	MRPL48
DUSP5	-1.496048611	7.929358375	-8.199358895	2.19E-11	4.82E-09	15.74309254	DUSP5
WNT5B	2.47778758	6.3062548	8.15343089	2.62E-11	5.68E-09	15.56788995	WNT5B
SAT1	-0.557598722	11.88535358	-8.126496325	2.92E-11	6.20E-09	15.46510386	SAT1
FKBP5	-3.401630113	5.823475418	-8.113863083	3.06E-11	6.41E-09	15.41688429	FKBP5
CEBPZ	-0.848787573	8.249784236	-8.108849549	3.13E-11	6.43E-09	15.39774662	CEBPZ
SCAF4	-1.546213959	6.02858575	-8.102147356	3.21E-11	6.49E-09	15.37216159	SCAF4
HDHD1	0.640347859	8.238428096	8.08786379	3.39E-11	6.76E-09	15.31763	HDHD1
YBX3	-0.704153253	10.76385123	-8.082602	3.47E-11	6.79E-09	15.29753981	YBX3
DALRD3	0.70154294	7.858123063	8.057961439	3.82E-11	7.37E-09	15.20344639	DALRD3
ARL1	0.518949527	8.738231858	8.043065251	4.05E-11	7.70E-09	15.14655341	ARL1
CBLB	-1.12198666	8.286547832	-8.032200436	4.22E-11	7.80E-09	15.10505291	CBLB
EMP1	-0.868278247	10.26532333	-8.032200137	4.23E-11	7.80E-09	15.10505177	EMP1
MGAT4C	1.403048134	5.142744354	8.023429861	4.37E-11	7.95E-09	15.07154909	MGAT4C
TM6SF1	0.995060666	9.075868906	7.998964554	4.82E-11	8.63E-09	14.97807845	TM6SF1
PPP1R15A	-1.387184234	9.083545636	-7.947667258	5.89E-11	1.04E-08	14.78203854	PPP1R15A
UQCR10	0.663433769	11.31081454	7.941974881	6.03E-11	1.05E-08	14.76027985	UQCR10
NEDD9	-1.075051376	7.467351514	-7.901332333	7.07E-11	1.22E-08	14.60490266	NEDD9
PTMA	-0.479949424	11.59682151	-7.883806545	7.58E-11	1.28E-08	14.53788891	PTMA
LTC4S	1.861459198	6.756084411	7.866066332	8.12E-11	1.36E-08	14.47004816	LTC4S
DDX3X	-0.663577373	9.486326173	-7.849283921	8.68E-11	1.43E-08	14.40586391	DDX3X
STC1	-1.377895368	6.794226454	-7.837168881	9.10E-11	1.48E-08	14.35952639	STC1
CHD1	-0.998938733	8.218075696	-7.810817682	1.01E-10	1.62E-08	14.25872866	CHD1
MAT2A	-0.951090374	9.858810428	-7.796171354	1.07E-10	1.70E-08	14.20269851	MAT2A
SH3BP5	-0.597151849	10.28959004	-7.788892525	1.10E-10	1.73E-08	14.17485166	SH3BP5
CCN1	-1.727213143	10.1093209	-7.777598858	1.15E-10	1.78E-08	14.13164338	CCN1
CDV3	-0.653329007	9.072314755	-7.767717087	1.20E-10	1.83E-08	14.09383519	CDV3
DUSP1	-1.292780019	11.667063	-7.756465787	1.25E-10	1.89E-08	14.05078528	DUSP1
PEX2	0.754782288	8.943992704	7.737279011	1.35E-10	2.02E-08	13.97736834	PEX2
PRPF3	-0.727081528	7.607472556	-7.725421883	1.41E-10	2.07E-08	13.93199534	PRPF3
LRCH1	-1.806293526	4.679147337	-7.724803812	1.42E-10	2.07E-08	13.92963015	LRCH1
SLC5A3	1.392066473	8.938088024	7.716917685	1.46E-10	2.11E-08	13.89945171	SLC5A3
NPAS2	-1.337611283	5.853219297	-7.700074488	1.56E-10	2.23E-08	13.83499414	NPAS2
INSR	-0.948041578	7.546465277	-7.69749189	1.58E-10	2.23E-08	13.82511046	INSR
JMJD6	-0.660056543	7.360307829	-7.678557412	1.70E-10	2.35E-08	13.75264558	JMJD6
NXF1	-0.729115625	9.762746538	-7.677857733	1.71E-10	2.35E-08	13.74996774	NXF1
TRIM68	0.62397568	7.958840414	7.658803021	1.84E-10	2.51E-08	13.67703919	TRIM68
ZBTB43	-0.753562223	7.112894685	-7.6416038	1.97E-10	2.64E-08	13.61120969	ZBTB43
E2F3	-0.737971986	7.4789023	-7.640433607	1.98E-10	2.64E-08	13.60673073	E2F3
IL1R1	-1.055772188	10.22642444	-7.636714645	2.01E-10	2.65E-08	13.59249621	IL1R1
HNRNPDL	-0.510060277	9.76751582	-7.607506484	2.25E-10	2.92E-08	13.48069756	HNRNPDL
TRA2A	-0.884417479	7.856976776	-7.606885435	2.26E-10	2.92E-08	13.47832036	TRA2A
PIM1	-1.261535417	8.644059752	-7.576840446	2.54E-10	3.22E-08	13.36331456	PIM1
PGF	-0.918739766	8.451956942	-7.576616447	2.54E-10	3.22E-08	13.36245713	PGF
MKNK2	-0.92096662	10.46116112	-7.567142445	2.64E-10	3.29E-08	13.32619213	MKNK2
RPA3	0.939457567	8.303521085	7.56622674	2.65E-10	3.29E-08	13.32268695	RPA3
AF007147	-1.830143847	5.965554293	-7.539545691	2.94E-10	3.62E-08	13.22055542	AF007147
RBBP6	-0.65125808	7.945576031	-7.518447802	3.20E-10	3.89E-08	13.13979555	RBBP6
SLC2A3	-2.182318119	7.681798843	-7.506361514	3.35E-10	4.05E-08	13.09353118	SLC2A3
TMEM230	0.774647614	10.00447174	7.502397268	3.41E-10	4.07E-08	13.07835676	TMEM230
CXCL2	-2.685260212	8.400394452	-7.49590544	3.49E-10	4.14E-08	13.05350731	CXCL2
SPCS1	0.343398056	11.15828952	7.45483732	4.11E-10	4.82E-08	12.89631068	SPCS1
CEBPB	-0.714776796	12.47161381	-7.447373586	4.23E-10	4.92E-08	12.86774272	CEBPB
PTGS1	0.963431769	8.966877268	7.422266047	4.67E-10	5.38E-08	12.77164486	PTGS1
BRD2	-0.74424364	9.748270703	-7.40847428	4.93E-10	5.63E-08	12.71885983	BRD2
FECH	0.421842519	8.106431534	7.403087724	5.04E-10	5.69E-08	12.69824443	FECH
ACOT13	0.639819523	9.04215363	7.396784075	5.16E-10	5.79E-08	12.67411953	ACOT13
CCZ1B	-1.808919285	5.860284354	-7.386610285	5.38E-10	5.97E-08	12.63518397	CCZ1B
NAMPT	-1.695678177	9.641688192	-7.372113116	5.69E-10	6.22E-08	12.57970472	NAMPT
ADAM17	-0.503276809	8.07454059	-7.371762766	5.70E-10	6.22E-08	12.57836399	ADAM17
ZDHHC4	0.737862835	8.251687158	7.35457433	6.10E-10	6.60E-08	12.51258903	ZDHHC4
PTN	1.465386887	8.313017104	7.347586432	6.27E-10	6.72E-08	12.48584959	PTN
EFEMP2	0.767309251	9.91440157	7.326923041	6.80E-10	7.23E-08	12.40678463	EFEMP2
CTSO	0.690252309	10.44375082	7.309295926	7.29E-10	7.69E-08	12.33934282	CTSO
IRAK3	-0.943198929	6.715957686	-7.304459866	7.43E-10	7.71E-08	12.32084085	IRAK3
ZNF669	-1.037536024	6.381180537	-7.302401676	7.49E-10	7.71E-08	12.31296668	ZNF669
SOCS3	-1.42844314	7.433064787	-7.297033281	7.65E-10	7.71E-08	12.29242876	SOCS3
PARL	0.659526203	10.01960865	7.296256268	7.67E-10	7.71E-08	12.28945618	PARL
PLIN2	-1.249744843	9.151525365	-7.295090569	7.71E-10	7.71E-08	12.28499664	PLIN2
USP46	0.752462089	6.443787635	7.294088156	7.74E-10	7.71E-08	12.2811618	USP46
FBXW12	-1.729992134	8.060199886	-7.292205159	7.80E-10	7.71E-08	12.27395823	FBXW12
RNF14	0.487417003	8.253050996	7.291722178	7.81E-10	7.71E-08	12.27211055	RNF14
AKAP13	-0.831112976	9.002749009	-7.290005232	7.87E-10	7.71E-08	12.2655423	AKAP13
SLCO4A1	-1.606433886	7.477118342	-7.278509608	8.23E-10	8.01E-08	12.22156672	SLCO4A1
NFATC2IP	-0.521470728	8.000116127	-7.273258311	8.40E-10	8.11E-08	12.20147916	NFATC2IP
NASP	-0.436302726	8.292610322	-7.264641096	8.69E-10	8.33E-08	12.16851732	NASP
NFAT5	-0.975490821	6.235334253	-7.259054719	8.89E-10	8.34E-08	12.14714961	NFAT5
MGC12488	-2.001231229	4.799296247	-7.258646905	8.90E-10	8.34E-08	12.14558976	MGC12488
KAL1	1.782043754	8.793586539	7.258522585	8.90E-10	8.34E-08	12.14511425	KAL1
DYNLRB1	0.504766578	10.73759651	7.253259416	9.09E-10	8.45E-08	12.12498347	DYNLRB1
CRISPLD2	-1.416059458	10.06848223	-7.245930498	9.36E-10	8.63E-08	12.09695253	CRISPLD2
COG5	0.417368534	8.334907882	7.231744677	9.89E-10	9.04E-08	12.04269938	COG5
SLC19A2	-1.660335064	7.754095504	-7.230633145	9.94E-10	9.04E-08	12.03844857	SLC19A2
DNAJC10	0.704527753	7.679060719	7.204476275	1.10E-09	9.95E-08	11.93842584	DNAJC10
NR4A1	-1.728842125	7.427115588	-7.199798269	1.12E-09	1.01E-07	11.92053915	NR4A1
FAM162A	0.552240928	9.570076972	7.196286073	1.14E-09	1.01E-07	11.9071104	FAM162A
ARL4C	-1.090411811	8.291460155	-7.177030505	1.23E-09	1.08E-07	11.83349327	ARL4C
KDM7A	-0.988673638	8.958980894	-7.171723982	1.25E-09	1.09E-07	11.81320736	KDM7A
NAP1L3	1.138463169	7.994021602	7.171663421	1.25E-09	1.09E-07	11.81297585	NAP1L3
PSMB10	0.714974446	8.787483459	7.169853801	1.26E-09	1.09E-07	11.80605818	PSMB10
RORA	-0.771623117	6.574339563	-7.166425612	1.28E-09	1.10E-07	11.79295342	RORA
ZFAND5	-0.781896917	10.46782211	-7.160544236	1.31E-09	1.12E-07	11.77047179	ZFAND5
PCCB	0.603620098	8.005052232	7.149868477	1.37E-09	1.16E-07	11.72966614	PCCB
RBM6	-0.792816874	8.578494245	-7.135542981	1.45E-09	1.22E-07	11.67491561	RBM6
STK24	-0.423581421	10.05609166	-7.116933687	1.56E-09	1.30E-07	11.60380245	STK24
RND1	-1.682939969	5.642639929	-7.105900188	1.62E-09	1.35E-07	11.5616446	RND1
HGF	0.538858726	6.293052049	7.097011048	1.68E-09	1.39E-07	11.52768309	HGF
NDUFS3	0.49582192	10.21835356	7.08604497	1.76E-09	1.44E-07	11.48579027	NDUFS3
HLA-DMB	1.199982403	11.21616636	7.077149993	1.82E-09	1.48E-07	11.45181262	HLA-DMB
SLC16A7	-1.395295793	6.899688794	-7.074950511	1.83E-09	1.48E-07	11.44341132	SLC16A7
RBM39	-0.442951237	10.79240963	-7.073609399	1.84E-09	1.48E-07	11.4382888	RBM39
NR4A2	-2.171111439	7.488280514	-7.069702547	1.87E-09	1.50E-07	11.42336654	NR4A2
TRMT5	0.542596537	11.53916018	7.050138085	2.02E-09	1.61E-07	11.3486484	TRMT5
NAT1	0.557129488	7.90876806	7.044279422	2.07E-09	1.63E-07	11.32627656	NAT1
MAGED2	0.643575725	9.228811004	7.042758484	2.08E-09	1.63E-07	11.32046893	MAGED2
ENTPD4	-0.67520959	8.041561924	-7.037441451	2.13E-09	1.66E-07	11.30016682	ENTPD4
NAP1L1	-0.490000955	10.63997028	-7.035884136	2.14E-09	1.66E-07	11.29422071	NAP1L1
INHBB	-1.513261309	7.372991883	-7.013838691	2.33E-09	1.80E-07	11.21005767	INHBB
LRRC42	0.5468571	7.331641801	7.011017183	2.36E-09	1.80E-07	11.19928742	LRRC42
AASS	-1.102692901	5.917378019	-7.008074463	2.39E-09	1.81E-07	11.18805483	AASS
TRIL	1.315229018	7.744613273	7.007079213	2.40E-09	1.81E-07	11.18425597	TRIL
SMC5	-0.656588411	7.063899779	-6.998341195	2.48E-09	1.86E-07	11.15090479	SMC5
WSB1	-0.691674489	8.824701148	-6.989523746	2.57E-09	1.92E-07	11.11725376	WSB1
SRSF7	-0.772122164	9.626371437	-6.987893601	2.58E-09	1.92E-07	11.11103282	SRSF7
BTG2	-1.078067761	9.346688773	-6.970600448	2.77E-09	2.04E-07	11.04504613	BTG2
ZIC1	1.824022838	10.38920559	6.963475173	2.84E-09	2.09E-07	11.01786163	ZIC1
KLHL24	-0.643202801	7.051773801	-6.955200619	2.94E-09	2.14E-07	10.98629529	KLHL24
CALML4	1.073222546	6.969058555	6.950815324	2.99E-09	2.17E-07	10.96956726	CALML4
BAG3	-0.865848136	9.761394853	-6.948530026	3.02E-09	2.17E-07	10.96085018	BAG3
EBF2	-0.880248709	6.764211748	-6.947427325	3.03E-09	2.17E-07	10.9566441	EBF2
PVR	-0.701351592	5.98744985	-6.911145836	3.49E-09	2.48E-07	10.81828697	PVR
HNMT	0.950307785	8.646429928	6.909951419	3.51E-09	2.48E-07	10.81373324	HNMT
MGST3	0.533290723	11.52907221	6.908877608	3.52E-09	2.48E-07	10.80963939	MGST3
MTHFD2	-1.214171464	9.494980769	-6.906303418	3.56E-09	2.50E-07	10.79982565	MTHFD2
JUNB	-1.427509027	10.59818863	-6.899385559	3.66E-09	2.55E-07	10.77345395	JUNB
TOP1	-0.630640499	8.959249136	-6.896561777	3.70E-09	2.56E-07	10.76269007	TOP1
C1GALT1C1	0.730716451	9.355975789	6.886002815	3.86E-09	2.66E-07	10.72244437	C1GALT1C1
CSPP1	-0.726260963	6.538820816	-6.875595028	4.02E-09	2.75E-07	10.68278063	CSPP1
ATP6V0D1	0.534827814	11.00171724	6.86770366	4.14E-09	2.83E-07	10.65271075	ATP6V0D1
ZCCHC2	-0.616669674	8.242409966	-6.85981204	4.27E-09	2.90E-07	10.62264329	ZCCHC2
RP11-769O8.3	-1.460353856	5.00529204	-6.855545793	4.35E-09	2.93E-07	10.60639011	RP11-769O8.3
TMED3	0.538352884	9.446542089	6.851279888	4.42E-09	2.97E-07	10.59013924	TMED3
NR4A3	-1.797908866	6.226217793	-6.830380575	4.80E-09	3.20E-07	10.51053858	NR4A3
FAM172A	0.657394981	8.428867083	6.810006773	5.20E-09	3.45E-07	10.43296374	FAM172A
HMGXB4	-0.37194163	8.16837723	-6.802775676	5.35E-09	3.53E-07	10.40543669	HMGXB4
SLC3A2	-0.517455155	8.926324278	-6.800270559	5.40E-09	3.55E-07	10.39590104	SLC3A2
ZNF423	0.821907263	8.931681334	6.797977498	5.45E-09	3.56E-07	10.38717291	ZNF423
AKIP1	0.811777555	7.828359535	6.792734127	5.56E-09	3.62E-07	10.36721616	AKIP1
GLT8D2	0.92597927	9.681066862	6.774185784	5.98E-09	3.87E-07	10.29663303	GLT8D2
YIF1A	0.424584327	9.440480384	6.771096511	6.05E-09	3.89E-07	10.28487932	YIF1A
THOC2	-0.548867504	8.259771011	-6.76897331	6.10E-09	3.89E-07	10.27680156	THOC2
LPP	-0.745843989	9.114810518	-6.768551016	6.11E-09	3.89E-07	10.27519497	LPP
PHACTR1	-1.481015824	5.16331772	-6.764554097	6.21E-09	3.94E-07	10.2599895	PHACTR1
SFI1	-0.787494315	6.359201127	-6.761037234	6.30E-09	3.97E-07	10.24661115	SFI1
ACBD3	-0.507191549	9.06186584	-6.755094742	6.45E-09	4.04E-07	10.22400736	ACBD3
ESF1	-0.826342778	7.53930683	-6.753159591	6.49E-09	4.05E-07	10.21664702	ESF1
RUFY2	-1.851460568	7.243332858	-6.751658581	6.53E-09	4.06E-07	10.21093809	RUFY2
RP11-403P17.4	-1.236514205	8.437792415	-6.747962088	6.63E-09	4.08E-07	10.19687952	RP11-403P17.4
VARS	-0.608182879	6.737586865	-6.746080741	6.68E-09	4.08E-07	10.18972469	VARS
SAMM50	0.419140133	8.680505791	6.745946657	6.68E-09	4.08E-07	10.18921477	SAMM50
BRD4	-0.953051682	8.846735081	-6.745479786	6.69E-09	4.08E-07	10.18743928	BRD4
SRRM1	-0.387990268	9.429460306	-6.738442286	6.88E-09	4.17E-07	10.16067775	SRRM1
GLT8D1	0.591246765	9.015756407	6.731218385	7.08E-09	4.24E-07	10.1332108	GLT8D1
PDZRN4	1.386356588	6.706068961	6.73101795	7.08E-09	4.24E-07	10.13244875	PDZRN4
PTGS2	-2.260030188	6.328816197	-6.730644993	7.09E-09	4.24E-07	10.13103078	PTGS2
SNRK	-0.54208425	8.924487851	-6.727153602	7.19E-09	4.27E-07	10.11775709	SNRK
SOCS6	0.663893161	6.59508078	6.726346249	7.21E-09	4.27E-07	10.11468779	SOCS6
PDGFC	0.725002452	10.77873535	6.714304368	7.56E-09	4.46E-07	10.06891353	PDGFC
GABARAPL2	0.347115056	11.4306259	6.711996934	7.63E-09	4.47E-07	10.06014352	GABARAPL2
SLC29A3	1.027568501	8.297652882	6.678447962	8.70E-09	5.08E-07	9.932673764	SLC29A3
KRTAP5-8	-0.856766814	5.028007547	-6.675065285	8.82E-09	5.12E-07	9.919825682	KRTAP5-8
AF090939	-1.754083266	5.637735431	-6.669546533	9.01E-09	5.21E-07	9.898866132	AF090939
RBKS	0.571096296	7.003624675	6.667847747	9.07E-09	5.22E-07	9.892414794	RBKS
EML1	0.8068304	8.897413029	6.663357457	9.23E-09	5.29E-07	9.875363415	EML1
RRN3P1	-0.590502906	6.953126388	-6.646899679	9.85E-09	5.62E-07	9.812879562	RRN3P1
NCOA3	-0.557403375	7.526077683	-6.643823816	9.97E-09	5.64E-07	9.801203934	NCOA3
EIF1	-0.451550248	12.23235395	-6.643513996	9.98E-09	5.64E-07	9.800027932	EIF1
NAGK	0.7866532	10.14485991	6.63964442	1.01E-08	5.70E-07	9.785340567	NAGK
ZNF529	0.849341938	5.57051731	6.632434026	1.04E-08	5.84E-07	9.757975818	ZNF529
AGA	0.611703122	7.928699217	6.62710814	1.06E-08	5.93E-07	9.737765673	AGA
IRS2	-1.049591816	9.259218946	-6.619993404	1.09E-08	6.07E-07	9.710770785	IRS2
B9D1	0.628988889	5.873866535	6.615242834	1.11E-08	6.16E-07	9.692748257	B9D1
NKTR	-1.078663236	8.070103109	-6.60982814	1.14E-08	6.27E-07	9.672208352	NKTR
ARID5B	-0.738113298	10.98559564	-6.608148892	1.15E-08	6.28E-07	9.665838822	ARID5B
GMEB2	-0.390499235	8.543133784	-6.599441606	1.19E-08	6.46E-07	9.632814924	GMEB2
DCTN3	0.451993866	10.16247448	6.598685449	1.19E-08	6.46E-07	9.629947354	DCTN3
ADAMTS1	-1.408483847	9.518400504	-6.596296552	1.20E-08	6.48E-07	9.620888244	ADAMTS1
RBM25	-0.515421375	8.638613687	-6.595616442	1.20E-08	6.48E-07	9.618309234	RBM25
ATRAID	0.540258287	11.20876891	6.593038301	1.22E-08	6.50E-07	9.608533131	ATRAID
COL8A1	1.085397067	4.852536221	6.592723398	1.22E-08	6.50E-07	9.607339083	COL8A1
CLK1	-0.835334407	8.846658039	-6.58666144	1.25E-08	6.63E-07	9.584354891	CLK1
MAPKBP1	-1.626145258	6.474770752	-6.573163041	1.31E-08	6.96E-07	9.533185823	MAPKBP1
PNMAL1	1.349883494	7.227164862	6.566555927	1.35E-08	7.11E-07	9.508145357	PNMAL1
HIPK2	-0.759886454	6.915360337	-6.55590238	1.41E-08	7.38E-07	9.467776855	HIPK2
WRB	0.821557026	9.006520192	6.546771393	1.46E-08	7.60E-07	9.433185242	WRB
FAM192A	0.428738826	8.4655179	6.545776981	1.46E-08	7.60E-07	9.429418461	FAM192A
GPAA1	0.554566336	9.658051569	6.545176023	1.47E-08	7.60E-07	9.427142106	GPAA1
TAF1C	-1.051439971	6.634748785	-6.538749716	1.50E-08	7.76E-07	9.402801957	TAF1C
HAS1	-1.714830699	9.796801535	-6.53066939	1.55E-08	7.98E-07	9.372202113	HAS1
QDPR	0.653250559	9.385058574	6.529174455	1.56E-08	0.000000799	9.366541479	QDPR
BLNK	0.949320112	7.924425128	6.524708033	1.59E-08	0.00000081	9.349630336	BLNK
UXS1	0.489800223	8.644769385	6.515314192	1.65E-08	0.000000837	9.314068279	UXS1
MTA1	-0.471853146	8.084938151	-6.50834975	1.69E-08	0.000000855	9.287708164	MTA1
HNRNPK	-0.45673439	11.2769829	-6.507858942	1.70E-08	0.000000855	9.285850639	HNRNPK
RHOQ	-0.488460104	10.14715887	-6.500561192	1.74E-08	0.000000876	9.258233914	RHOQ
UGCG	-1.046537373	8.561981201	-6.498282481	1.76E-08	0.00000088	9.249611611	UGCG
LINC00312	-1.041625385	8.302098129	-6.492839776	1.80E-08	0.000000895	9.229019117	LINC00312
BAZ2A	-0.521581709	7.438271482	-6.487185467	1.84E-08	0.000000912	9.20762886	BAZ2A
DAZAP1	-0.60908307	8.100408006	-6.48505703	1.85E-08	0.000000916	9.199577736	DAZAP1
AKAP8	-0.359922361	8.439743323	-6.474244353	1.93E-08	0.00000095	9.158683599	AKAP8
TNFSF11	1.580059555	5.83313492	6.473557349	1.94E-08	0.00000095	9.156085675	TNFSF11
PRPF40A	-0.626089707	9.358649884	-6.468041037	1.98E-08	0.000000967	9.135227189	PRPF40A
NDUFA8	0.54643692	9.369781571	6.464080413	2.01E-08	0.000000978	9.120252873	NDUFA8
DENND3	-0.519746635	7.916495909	-6.459206613	2.05E-08	0.000000993	9.101828033	DENND3
UNC45A	-0.40360895	8.104208607	-6.45566228	2.08E-08	0.000001	9.088430492	UNC45A
FBXW4P1	-1.529468804	4.253296015	-6.441859728	2.19E-08	0.00000105	9.036268329	FBXW4P1
RNF170	0.688323062	6.698470667	6.440857597	2.20E-08	0.00000105	9.032481812	RNF170
MAGI1	-0.896436985	6.24029468	-6.423505525	2.36E-08	0.00000112	8.966933015	MAGI1
EPHA3	1.038087682	7.167328739	6.421529579	2.37E-08	0.00000113	8.959470577	EPHA3
ZNF331	-0.975495404	8.552985795	-6.419629795	2.39E-08	0.00000113	8.952296141	ZNF331
NELL1	2.231129695	5.452383837	6.411497857	2.47E-08	0.00000116	8.921590299	NELL1
AFF1	-0.732668351	9.165992595	-6.405869602	2.52E-08	0.00000119	8.90034208	AFF1
HDAC7	-0.949893662	7.218747957	-6.396917365	2.61E-08	0.00000122	8.866551415	HDAC7
GATM	0.82413934	8.006052508	6.394279802	2.64E-08	0.00000123	8.856597335	GATM
SNX17	0.760433448	8.975907165	6.391024719	2.67E-08	0.00000124	8.844313719	SNX17
FCGRT	0.546374079	11.28097671	6.3898841	2.69E-08	0.00000124	8.840009648	FCGRT
PFKFB3	-1.425512875	9.057510942	-6.383223689	2.76E-08	0.00000127	8.814879555	PFKFB3
FBLN5	0.581187389	9.699433273	6.38099937	2.78E-08	0.00000128	8.806488085	FBLN5
MAP2K7	-0.884729307	5.10709492	-6.378362513	2.81E-08	0.00000129	8.796540926	MAP2K7
PREPL	0.603935669	8.630869723	6.372976013	2.87E-08	0.00000131	8.776223354	PREPL
ANKMY2	0.900323367	9.447972515	6.372703113	2.87E-08	0.00000131	8.77519407	ANKMY2
ZMPSTE24	0.439978977	10.93820148	6.370713936	2.89E-08	0.00000131	8.767691821	ZMPSTE24
PRR11	-1.283065998	8.463413543	-6.368180943	2.92E-08	0.00000132	8.758139138	PRR11
TOB2	-0.707110014	8.399735656	-6.365675868	2.95E-08	0.00000133	8.748692399	TOB2
KIAA0485	-1.095808244	6.634134464	-6.361813195	3.00E-08	0.00000134	8.734127376	KIAA0485
TMEM259	-1.186083286	6.707659162	-6.360850275	3.01E-08	0.00000134	8.730496727	TMEM259
NGFRAP1	0.88146192	11.93993421	6.357154506	3.05E-08	0.00000136	8.71656288	NGFRAP1
THBS4	1.187751129	12.71746667	6.351865123	3.11E-08	0.00000138	8.69662325	THBS4
ITGA5	-0.89791629	9.245742526	-6.340993653	3.25E-08	0.00000144	8.655649837	ITGA5
GLOD4	0.440493297	9.040650425	6.339676699	3.27E-08	0.00000144	8.650687232	GLOD4
ZFP36L2	-0.633328642	10.53588128	-6.333600694	3.34E-08	0.00000146	8.62779374	ZFP36L2
ARHGAP26	-0.561595532	5.973348926	-6.333186276	3.35E-08	0.00000146	8.626232418	ARHGAP26
LAMA5	-0.754809281	8.099717953	-6.330203562	3.39E-08	0.00000147	8.614995572	LAMA5
PGAM1	0.340981599	11.38165001	6.329992854	3.39E-08	0.00000147	8.614201802	PGAM1
HPGDS	0.905961846	9.108379028	6.328892258	3.41E-08	0.00000147	8.610055771	HPGDS
PARD3	-0.604126879	7.054256731	-6.325852317	3.45E-08	0.00000148	8.598604745	PARD3
PPRC1	-0.948258736	7.779169493	-6.325269294	3.45E-08	0.00000148	8.596408694	PPRC1
PCDH1	-0.806812565	6.202880264	-6.323738401	3.47E-08	0.00000149	8.590642513	PCDH1
SPA17	0.550704694	6.784813449	6.320935997	3.51E-08	0.0000015	8.580087783	SPA17
EDNRB	-1.101011757	7.837028321	-6.316342723	3.58E-08	0.00000152	8.562789922	EDNRB
GDE1	0.574296361	9.314583554	6.301369365	3.79E-08	0.00000161	8.506417627	GDE1
ELF1	-0.479802122	9.010372167	-6.300796827	3.80E-08	0.00000161	8.504262601	ELF1
WDR43	-0.885107766	7.492284011	-6.298647873	3.83E-08	0.00000161	8.496174297	WDR43
CYB5R1	0.547499192	10.13884964	6.290977864	3.95E-08	0.00000166	8.467309856	CYB5R1
FZD1	0.728151833	8.136337202	6.289373894	3.97E-08	0.00000166	8.461274484	FZD1
VTI1B	0.389620465	10.50832197	6.288535099	3.98E-08	0.00000166	8.458118408	VTI1B
DDX24	-0.472945594	9.899034434	-6.280761688	4.11E-08	0.00000171	8.428873681	DDX24
CFLAR	-0.440775669	8.923198292	-6.278875246	4.14E-08	0.00000171	8.421777633	CFLAR
SPSB1	-0.775547272	7.648922081	-6.278507464	4.14E-08	0.00000171	8.420394229	SPSB1
CETN2	0.50489905	9.195901386	6.276295777	4.18E-08	0.00000172	8.412075346	CETN2
ITFG1	0.710590444	10.04126102	6.275222943	4.20E-08	0.00000172	8.408040263	ITFG1
MOSPD3	0.420393253	8.149190495	6.275198757	4.20E-08	0.00000172	8.407949295	MOSPD3
SLC18A2	1.585809557	6.095950915	6.269620736	4.29E-08	0.00000175	8.386971681	SLC18A2
PHF20	-0.441467016	8.230035684	-6.26201502	4.42E-08	0.00000179	8.358374112	PHF20
USP47	-0.534733857	9.177794277	-6.25983672	4.45E-08	0.0000018	8.350184906	USP47
HAUS2	-1.117879124	9.195798252	-6.259391362	4.46E-08	0.0000018	8.348510674	HAUS2
KMO	0.695866538	6.703661922	6.253723133	4.56E-08	0.00000183	8.327204116	KMO
FADS3	-0.740802233	8.163332181	-6.253243068	4.57E-08	0.00000183	8.325399751	FADS3
VAV1	0.620414475	7.766681312	6.247509002	4.67E-08	0.00000187	8.303849827	VAV1
SECISBP2L	-0.509044981	8.103965379	-6.246058237	4.70E-08	0.00000187	8.298398128	SECISBP2L
SLC22A18	0.755369669	8.034565859	6.245204151	4.71E-08	0.00000187	8.295188752	SLC22A18
TMEM231	0.409211039	7.140317141	6.244245988	4.73E-08	0.00000187	8.291588388	TMEM231
YIPF3	0.520422041	8.564519511	6.238179489	4.84E-08	0.00000191	8.268795599	YIPF3
CXCL3	-3.071143993	5.704163898	-6.236600744	4.87E-08	0.00000192	8.262864716	CXCL3
CHD7	-0.670450598	6.726796126	-6.233857889	4.93E-08	0.00000193	8.25256131	CHD7
KIF13A	-0.779771316	6.390996345	-6.219916453	0.000000052	0.00000203	8.200204747	KIF13A
TNKS2	-1.56172393	7.694302931	-6.219805726	0.000000052	0.00000203	8.19978901	TNKS2
BAI3	1.005218934	6.204514764	6.199813177	5.62E-08	0.00000218	8.124748649	BAI3
NDUFA4L2	1.201451728	9.269971396	6.191768271	0.000000058	0.00000225	8.094566473	NDUFA4L2
FOSB	-3.656295241	8.757219437	-6.175812472	6.17E-08	0.00000238	8.034728472	FOSB
DENND1B	0.821254283	7.239482779	6.171269673	6.28E-08	0.00000242	8.01769769	DENND1B
TRAM1	0.44226021	10.62006156	6.170573639	0.000000063	0.00000242	8.015088512	TRAM1
AC068039.4	-0.755690497	6.303506453	-6.16867502	6.34E-08	0.00000243	8.00797159	AC068039.4
ATP6V0E2	0.786023867	8.228458708	6.164800959	6.44E-08	0.00000246	7.993451184	ATP6V0E2
EBLN2	-1.752750407	5.331059366	-6.163806809	6.46E-08	0.00000246	7.989725306	EBLN2
ASF1A	0.728509988	7.755727373	6.163183114	6.48E-08	0.00000246	7.987387881	ASF1A
UCP2	0.884276768	10.45178776	6.156246151	6.65E-08	0.00000251	7.961393526	UCP2
LONRF1	-0.777674935	6.931154029	-6.155885605	6.66E-08	0.00000251	7.960042644	LONRF1
FKSG49	-0.650225747	8.990215625	-6.155159482	6.68E-08	0.00000251	7.957322083	FKSG49
ARL6IP5	0.536559475	11.76733066	6.153909972	6.72E-08	0.00000252	7.95264071	ARL6IP5
CYBA	0.709662173	10.55676551	6.152978497	6.74E-08	0.00000252	7.949151006	CYBA
CLU	0.893872967	12.62909964	6.150475925	0.000000068	0.00000253	7.939775843	CLU
DMWD	-0.551977755	8.047852231	-6.149760231	6.82E-08	0.00000253	7.93709485	DMWD
VWA5A	0.779311752	9.47375452	6.14422428	6.97E-08	0.00000258	7.916359356	VWA5A
CHRNB1	1.002593313	6.899718793	6.13959532	0.000000071	0.00000262	7.899024112	CHRNB1
HES1	-0.883184609	7.873134314	-6.138346646	7.13E-08	0.00000262	7.894348356	HES1
STOM	-0.520392034	10.68574869	-6.137974571	7.14E-08	0.00000262	7.892955132	STOM
FGGY	1.156357973	6.657780224	6.128342039	7.41E-08	0.00000271	7.856892611	FGGY
UBL3	0.477546809	9.283607177	6.127425864	7.44E-08	0.00000271	7.853463239	UBL3
TNFRSF11B	1.200237624	6.528349548	6.123443621	7.55E-08	0.00000275	7.838558413	TNFRSF11B
SH2B2	-0.704053663	8.341978402	-6.120355656	7.65E-08	0.00000277	7.827002134	SH2B2
RSRC2	-0.318090391	9.650197916	-6.118991325	7.69E-08	0.00000278	7.821896712	RSRC2
MZT2B	-1.743418917	7.408175312	-6.116716621	7.75E-08	0.0000028	7.813385154	MZT2B
IGF1R	-0.658819053	6.926624737	-6.114839254	7.81E-08	0.00000281	7.806360877	IGF1R
FAM114A1	0.57923351	10.78833626	6.104364107	8.13E-08	0.00000291	7.767176047	FAM114A1
KATNB1	0.405422401	7.744596739	6.103777088	8.15E-08	0.00000291	7.764980589	KATNB1
ZNF160	-1.341291815	8.62427822	-6.102799308	8.18E-08	0.00000292	7.761323783	ZNF160
CCDC47	-0.730564438	8.778803739	-6.101506391	8.22E-08	0.00000292	7.756488591	CCDC47
NDUFA1	0.635030527	10.92872248	6.100727178	8.25E-08	0.00000292	7.75357463	NDUFA1
UIMC1	-0.353466392	8.517854547	-6.094130557	8.46E-08	0.00000299	7.728909035	UIMC1
KLHL2	-0.699270751	7.960504246	-6.084615701	8.78E-08	0.00000309	7.693342077	KLHL2
LDLR	-1.192731083	6.671854851	-6.074095816	9.14E-08	0.00000321	7.654032511	LDLR
TREM2	2.139648473	8.703265209	6.073697849	9.16E-08	0.00000321	7.652545727	TREM2
DOHH	-0.600824295	6.691431549	-6.06769595	9.37E-08	0.00000328	7.63012556	DOHH
TMEM59	0.391360014	11.82843488	6.066467269	9.41E-08	0.00000328	7.625536414	TMEM59
LIPC	1.59461551	5.27156378	6.065665223	9.44E-08	0.00000328	7.622540869	LIPC
ADM	-1.35483033	10.18075256	-6.062637038	9.56E-08	0.00000331	7.611231767	ADM
ATP8B1	-1.399151779	7.913624237	-6.060679292	9.63E-08	0.00000333	7.60392101	ATP8B1
EIF4G1	-0.623378819	8.852729271	-6.059333066	9.68E-08	0.00000333	7.598894143	EIF4G1
POLR1B	-1.00716039	7.690844665	-6.058924854	9.69E-08	0.00000333	7.597369912	POLR1B
TMEM126B	0.441373584	10.22671556	6.047677226	0.000000101	0.00000347	7.555381213	TMEM126B
PLK3	-0.767131988	7.474713829	-6.041873765	0.000000104	0.00000354	7.533723109	PLK3
LDLRAP1	0.502240486	8.037869901	6.040418153	0.000000104	0.00000355	7.528291607	LDLRAP1
COQ9	0.513496927	8.86436596	6.036083568	0.000000106	0.0000036	7.512119204	COQ9
JARID2	-0.568959602	8.617459873	-6.033396427	0.000000107	0.00000362	7.502094769	JARID2
TRIM33	-0.457917649	7.700628659	-6.033213921	0.000000107	0.00000362	7.501413963	TRIM33
GSPT2	0.525633125	8.046311405	6.030918711	0.000000108	0.00000364	7.492852503	GSPT2
UBAP2	-0.409118544	8.584248942	-6.021098118	0.000000112	0.00000377	7.456228711	UBAP2
ANKRD11	-1.744982378	6.770163949	-6.020652189	0.000000112	0.00000377	7.454566041	ANKRD11
SET	-0.642548792	10.53446179	-6.019529584	0.000000113	0.00000378	7.450380472	SET
KLF2	-0.716035238	11.0196645	-6.018745031	0.000000113	0.00000378	7.447455416	KLF2
IDH3B	-0.308358434	9.1384938	-6.012332091	0.000000116	0.00000386	7.423549306	IDH3B
ZNF721	-1.146528128	8.65746861	-5.999639697	0.000000122	0.00000403	7.376252133	ZNF721
ATXN7	-0.746833705	7.145416517	-5.998680103	0.000000122	0.00000403	7.37267723	ATXN7
MFAP4	0.908307998	9.593555228	5.998590034	0.000000122	0.00000403	7.372341692	MFAP4
ZNF562	-0.67551533	7.275682505	-5.998491658	0.000000122	0.00000403	7.371975208	ZNF562
TMEM14A	0.651761319	9.396888167	5.995222782	0.000000124	0.00000407	7.359798328	TMEM14A
CFI	0.746645958	11.01307834	5.994724533	0.000000124	0.00000407	7.357942439	CFI
PRUNE2	0.735368778	8.968496424	5.994028214	0.000000124	0.00000407	7.355348837	PRUNE2
LMBRD1	0.522063511	11.28363939	5.99292086	0.000000125	0.00000407	7.35122438	LMBRD1
SRSF5	-0.627413136	10.65692496	-5.990415613	0.000000126	0.0000041	7.341893988	SRSF5
NTAN1	0.593755418	8.994700841	5.986913843	0.000000128	0.00000414	7.328853743	NTAN1
CGGBP1	-0.494817411	9.113774751	-5.986855863	0.000000128	0.00000414	7.328637848	CGGBP1
SMCO4	0.615535962	9.420368256	5.984977878	0.000000129	0.00000416	7.321645172	SMCO4
MSH2	0.493213574	7.026429491	5.982563386	0.00000013	0.00000419	7.312655577	MSH2
BIN3-IT1	-1.358927605	6.235799717	-5.981923484	0.00000013	0.00000419	7.310273245	BIN3-IT1
LRIG2	-0.417535098	7.422385856	-5.980921287	0.000000131	0.00000419	7.306542231	LRIG2
YTHDF2	-0.482523717	9.398589006	-5.979467519	0.000000132	0.00000419	7.301130351	YTHDF2
FASN	-1.168968692	7.017547098	-5.97943269	0.000000132	0.00000419	7.301000697	FASN
PTHLH	1.050890521	5.562003737	5.976705514	0.000000133	0.00000422	7.290849212	PTHLH
FOXO3	-0.809555268	10.63987602	-5.976572785	0.000000133	0.00000422	7.290355177	FOXO3
PNPLA4	0.944408648	6.180709915	5.970714443	0.000000136	0.0000043	7.268552254	PNPLA4
SLC26A10	-0.731821855	6.212153748	-5.969959077	0.000000137	0.00000431	7.265741389	SLC26A10
RCC1	-0.608230054	7.148349705	-5.967833863	0.000000138	0.00000433	7.257833503	RCC1
45175	0.346986603	7.503653586	5.967111017	0.000000138	0.00000433	7.255143957	45175
NAA15	-1.174423775	6.784011258	-5.965696855	0.000000139	0.00000434	7.249882408	NAA15
LIPT1	0.775510965	8.065214896	5.960480725	0.000000142	0.00000441	7.230477795	LIPT1
TUSC2	0.493887606	7.814282967	5.959968304	0.000000142	0.00000441	7.228571746	TUSC2
C19orf10	0.441522193	9.942411527	5.959965345	0.000000142	0.00000441	7.228560739	C19orf10
WNK1	-0.512480234	8.590071351	-5.958986829	0.000000142	0.00000441	7.224921074	WNK1
INTS6	-0.568965614	7.332840823	-5.950695984	0.000000147	0.00000455	7.194088415	INTS6
FOLR1	0.78592593	7.233850289	5.94652465	0.000000149	0.0000046	7.178579642	FOLR1
PTPRU	-0.493990531	6.829629015	-5.945757618	0.00000015	0.0000046	7.17572815	PTPRU
GUCA1A	1.163298391	6.071656191	5.945596729	0.00000015	0.0000046	7.175130047	GUCA1A
RTN4	-0.302594889	11.93511095	-5.94477899	0.00000015	0.0000046	7.172090164	RTN4
TNPO1	-0.640000694	9.441270091	-5.939030224	0.000000154	0.0000047	7.15072244	TNPO1
RPA4	-0.841000633	5.556900163	-5.937294425	0.000000155	0.00000472	7.144271598	RPA4
FIS1	0.461110588	10.65478769	5.934355464	0.000000157	0.00000476	7.133350427	FIS1
LIMCH1	0.685667533	8.245400818	5.932772556	0.000000158	0.00000478	7.127468892	LIMCH1
KAZALD1	0.76219926	7.480292773	5.930518678	0.000000159	0.0000048	7.119094928	KAZALD1
LGALS1	0.47816206	12.65195566	5.926797875	0.000000161	0.00000486	7.105272521	LGALS1
MN1	1.09556951	8.713715022	5.919847746	0.000000166	0.00000497	7.079459201	MN1
CACTIN	-0.371213058	7.61056497	-5.919622457	0.000000166	0.00000497	7.078622585	CACTIN
YIPF5	0.497498477	8.756623383	5.911368634	0.000000171	0.00000512	7.047977248	YIPF5
ELP4	0.468319922	7.805693112	5.907497114	0.000000174	0.00000517	7.033606462	ELP4
GPR56	-0.972250193	6.644213523	-5.907007326	0.000000174	0.00000517	7.031788574	GPR56
SLC1A5	-0.627172211	7.8540144	-5.906869189	0.000000174	0.00000517	7.031275872	SLC1A5
NPIPB15	-0.778960696	7.071741649	-5.897750964	0.00000018	0.00000535	6.997439888	NPIPB15
IRGQ	-0.670979964	7.016081751	-5.890511778	0.000000185	0.00000548	6.970585974	IRGQ
HHEX	0.431254579	8.134416083	5.88978608	0.000000186	0.00000549	6.967894437	HHEX
TPD52L1	0.942357628	10.44187435	5.88298738	0.000000191	0.00000562	6.942682852	TPD52L1
VPS41	0.443719971	8.383190224	5.880682972	0.000000192	0.00000564	6.934139093	VPS41
PART1	1.343769038	5.639568672	5.880244266	0.000000193	0.00000564	6.932512657	PART1
DYRK3	-0.836190281	6.727160912	-5.879911535	0.000000193	0.00000564	6.931279125	DYRK3
MZF1	-0.703206076	7.208411937	-5.876234543	0.000000196	0.00000571	6.917648624	MZF1
RGCC	-0.713506725	11.11159821	-5.875455262	0.000000196	0.00000572	6.914760129	RGCC
SF1	-0.658945312	9.526620682	-5.874146586	0.000000197	0.00000573	6.909909591	SF1
GPR116	-0.907247398	8.726386816	-5.87183493	0.000000199	0.00000574	6.901342231	GPR116
GTPBP2	-0.388291711	8.226947399	-5.871829105	0.000000199	0.00000574	6.901320644	GTPBP2
SLC6A8	-0.726522935	7.309324703	-5.871317336	0.000000199	0.00000574	6.899424067	SLC6A8
FZD7	0.735919757	8.771878473	5.871157131	0.0000002	0.00000574	6.898830367	FZD7
PEX11B	0.387218198	9.140651316	5.867103516	0.000000203	0.00000582	6.883809548	PEX11B
BTG1	-0.50767785	11.45350053	-5.861318248	0.000000207	0.00000594	6.862376616	BTG1
SCAF11	-0.477840642	9.016185875	-5.86032534	0.000000208	0.00000595	6.858698693	SCAF11
DUSP6	-0.685518753	9.446577039	-5.855842698	0.000000212	0.00000604	6.842096103	DUSP6
GNE	-0.493496558	8.059151733	-5.854411641	0.000000213	0.00000605	6.836796511	GNE
TRAF4	-1.039777115	5.308391048	-5.853527364	0.000000214	0.00000606	6.833521961	TRAF4
CELF1	-0.508224457	9.061027643	-5.851192532	0.000000215	0.00000609	6.824876498	CELF1
ZBTB7C	-1.415880322	2.578882001	-5.850931007	0.000000216	0.00000609	6.823908174	ZBTB7C
ARMCX2	0.697635883	9.257948186	5.846810371	0.000000219	0.00000618	6.808652549	ARMCX2
FRMD4A	-1.162914606	6.047152657	-5.84458192	0.000000221	0.00000622	6.800403423	FRMD4A
EGR1	-1.265479129	11.06406116	-5.84193601	0.000000223	0.00000627	6.790610034	EGR1
PPIG	-0.484338026	7.952196624	-5.841120246	0.000000224	0.00000627	6.787590855	PPIG
FNBP4	-0.662154325	9.262219933	-5.84050351	0.000000224	0.00000627	6.785308358	FNBP4
THSD7A	-0.706578301	6.466824949	-5.837770704	0.000000227	0.00000632	6.77519519	THSD7A
ZNF747	0.640113301	7.856747853	5.830869917	0.000000233	0.00000648	6.749663254	ZNF747
PIGF	0.456185728	8.4893014	5.83040093	0.000000233	0.00000648	6.747928354	PIGF
CDC42EP2	-1.039342191	6.532460654	-5.827793191	0.000000236	0.00000653	6.738282344	CDC42EP2
CPSF7	-0.452765077	9.555163687	-5.82701737	0.000000236	0.00000653	6.735412806	CPSF7
JMJD4	0.723115095	6.895894414	5.826508722	0.000000237	0.00000653	6.733531519	JMJD4
CPVL	0.745530195	9.505042253	5.822831435	0.00000024	0.00000661	6.719931963	CPVL
HIP1	-0.507738028	7.400114469	-5.821257811	0.000000242	0.00000663	6.714112983	HIP1
DAP	0.609536797	9.548033751	5.816047214	0.000000246	0.00000675	6.694848085	DAP
AGO3	-0.507442867	7.445653224	-5.814404705	0.000000248	0.00000678	6.688776253	AGO3
BCL7A	-0.568966636	5.954363441	-5.809531009	0.000000253	0.00000689	6.670762425	BCL7A
FUCA1	1.007071288	11.20402693	5.808959496	0.000000253	0.00000689	6.668650299	FUCA1
PSEN1	0.333879519	9.157131236	5.808244718	0.000000254	0.0000069	6.66600879	PSEN1
PTPRG	-0.682934891	7.889586339	-5.806452504	0.000000256	0.00000693	6.659385921	PTPRG
RNASET2	0.814321804	10.85271167	5.7981669	0.000000264	0.00000714	6.628774728	RNASET2
CD2	0.874035675	7.655665147	5.797149702	0.000000265	0.00000715	6.625017487	CD2
PHF20L1	-0.656034113	6.257452356	-5.790662536	0.000000272	0.00000731	6.601059886	PHF20L1
UBAC1	0.5811581	8.621659674	5.790353033	0.000000272	0.00000731	6.599917048	UBAC1
IL6	-2.595116902	7.697842419	-5.788750745	0.000000274	0.00000733	6.594000864	IL6
GJB1	-1.003449696	5.968540383	-5.785911387	0.000000277	0.0000074	6.583518086	GJB1
TAPBPL	0.710492527	7.622459004	5.785056029	0.000000277	0.00000741	6.580360415	TAPBPL
ETS2	-0.785814134	8.947945408	-5.784364821	0.000000278	0.00000741	6.577808817	ETS2
ADK	0.603175243	8.633579466	5.774030316	0.000000289	0.00000768	6.539668734	ADK
DUSP2	-1.827082332	5.130926261	-5.773780478	0.00000029	0.00000768	6.538746921	DUSP2
MAP3K8	-1.131994863	6.900591981	-5.770656986	0.000000293	0.00000775	6.52722326	MAP3K8
LST1	0.970066164	8.471233389	5.770434326	0.000000293	0.00000775	6.526401853	LST1
TOP3A	-0.461997305	6.414586509	-5.754469177	0.000000312	0.00000822	6.467527897	TOP3A
ZNF611	-0.765678139	8.237919933	-5.736580294	0.000000334	0.00000878	6.401613002	ZNF611
ARHGEF18	0.387081263	9.024951888	5.733084389	0.000000338	0.00000888	6.388738308	ARHGEF18
MYCBP2	-0.560174562	9.552096656	-5.731358854	0.000000341	0.00000892	6.382384327	MYCBP2
DDR2	-0.824400565	9.237043837	-5.728235321	0.000000345	0.00000899	6.370883806	DDR2
GOLGA8A	-0.928238274	7.687857544	-5.728149329	0.000000345	0.00000899	6.370567216	GOLGA8A
CCL25	-1.432750475	4.842688571	-5.725753208	0.000000348	0.00000906	6.361746171	CCL25
TTC22	-0.765310712	3.799001222	-5.724185744	0.00000035	0.00000909	6.355976287	TTC22
DDX54	-0.402532186	7.879901376	-5.722348532	0.000000352	0.00000913	6.349214014	DDX54
CDC14A	-0.510639243	4.909930548	-5.722113394	0.000000353	0.00000913	6.348348576	CDC14A
IGK	1.594433419	5.167794419	5.721304117	0.000000354	0.00000914	6.345370075	IGK
LYRM9	0.573178674	7.897082152	5.71999601	0.000000356	0.00000916	6.340555907	LYRM9
SLC52A2	-0.536564212	7.717627505	-5.713676982	0.000000364	0.00000937	6.317304602	SLC52A2
GALNT11	0.466640159	9.40398586	5.709499732	0.00000037	0.00000948	6.301938076	GALNT11
DDX3Y	-2.879366578	6.340702727	-5.709494897	0.00000037	0.00000948	6.301920292	DDX3Y
DHRS1	0.587339363	8.60617043	5.706293386	0.000000375	0.00000958	6.290145284	DHRS1
PHF21A	-0.506680193	8.157809734	-5.703401533	0.000000379	0.00000964	6.279510782	PHF21A
TXNL4A	0.416799656	9.368273325	5.703319682	0.000000379	0.00000964	6.279209804	TXNL4A
RNF122	-0.586377015	7.990314986	-5.701871649	0.000000381	0.00000968	6.2738854	RNF122
ACKR1	-1.208220355	10.43159307	-5.698276353	0.000000386	0.00000979	6.260667183	ACKR1
GPI	0.463368946	10.57794336	5.697350418	0.000000388	0.00000981	6.257263333	GPI
CSF1R	0.844040099	10.59215924	5.690164848	0.000000398	0.0000101	6.230853659	CSF1R
ANKRD10-IT1	-0.804246059	8.268327912	-5.689072776	0.0000004	0.0000101	6.22684071	ANKRD10-IT1
SKAP2	0.457313477	7.504693914	5.683781421	0.000000408	0.0000103	6.20740011	SKAP2
RTP4	1.365628407	6.662306119	5.679921582	0.000000414	0.0000104	6.193222198	RTP4
TNFRSF10B	-0.760576414	7.366637075	-5.679655295	0.000000415	0.0000104	6.192244178	TNFRSF10B
DPYS	1.219037153	5.421603048	5.679191319	0.000000415	0.0000104	6.190540116	DPYS
SFPQ	-0.577485315	9.437658941	-5.678568412	0.000000416	0.0000104	6.188252406	SFPQ
OGN	1.58654551	8.378494353	5.675434685	0.000000421	0.0000105	6.176744452	OGN
NOP2	-0.588847908	8.890950948	-5.670126945	0.00000043	0.0000107	6.157257057	NOP2
USP34	-0.51082643	8.738106155	-5.669819493	0.00000043	0.0000107	6.156128405	USP34
GLYR1	-0.443093633	7.629488228	-5.668238747	0.000000433	0.0000107	6.150325788	GLYR1
XIST	2.567573377	8.192485774	5.666343607	0.000000436	0.0000108	6.143369711	XIST
SLC25A37	-0.941496564	7.075184244	-5.664208267	0.00000044	0.0000108	6.135532782	SLC25A37
TP53TG1	0.493335761	7.645298006	5.663502479	0.000000441	0.0000108	6.132942652	TP53TG1
SIL1	1.16373928	8.030188292	5.658666308	0.000000449	0.000011	6.115197184	SIL1
GTPBP4	-0.781413175	7.736344701	-5.658603768	0.000000449	0.000011	6.114967732	GTPBP4
ARID5A	-1.082008101	7.247568334	-5.658106791	0.00000045	0.000011	6.113144416	ARID5A
ACO2	0.670707095	8.251341006	5.650718595	0.000000463	0.0000113	6.086044008	ACO2
TDO2	1.180769557	6.808994614	5.646083153	0.000000471	0.0000115	6.069046143	TDO2
SH3YL1	0.529691566	9.271476922	5.641103532	0.00000048	0.0000117	6.050790737	SH3YL1
GSS	0.40655355	8.45341853	5.63765495	0.000000486	0.0000118	6.038150913	GSS
ASTE1	0.754309713	6.805583495	5.632865162	0.000000495	0.000012	6.020599032	ASTE1
SCRN3	0.835139117	5.822833474	5.629547001	0.000000502	0.0000121	6.008442407	SCRN3
SSTR3	-0.745033844	4.217049611	-5.627281945	0.000000506	0.0000122	6.000145216	SSTR3
HIBCH	0.609793493	7.397014215	5.626898002	0.000000507	0.0000122	5.998738879	HIBCH
TSR1	-0.71493686	7.505129897	-5.626228958	0.000000508	0.0000122	5.996288324	TSR1
JTB	0.322531983	11.64722536	5.625284659	0.00000051	0.0000122	5.992829718	JTB
ANKH	1.325827063	8.433507413	5.621906146	0.000000516	0.0000124	5.980456915	ANKH
DOCK2	0.8730246	8.357787038	5.619626514	0.000000521	0.0000124	5.972109681	DOCK2
RPA1	0.520668259	9.505231938	5.619112485	0.000000522	0.0000124	5.970227623	RPA1
PHLDA1	-1.000071156	7.648466912	-5.6184194	0.000000523	0.0000125	5.967690047	PHLDA1
SLC7A5	-1.795068506	7.020640564	-5.617426487	0.000000525	0.0000125	5.964054887	SLC7A5
SLC25A36	-0.386705658	9.365005812	-5.613621383	0.000000533	0.0000126	5.950125745	SLC25A36
PELI1	-0.803871731	8.880960765	-5.611534263	0.000000537	0.0000127	5.942486729	PELI1
IGLC1	2.629776702	9.30120616	5.610263557	0.00000054	0.0000128	5.937836262	IGLC1
MSX1	-0.862419135	7.767689706	-5.609109232	0.000000542	0.0000128	5.933611992	MSX1
PHC2	-0.667629963	9.942849637	-5.607433902	0.000000545	0.0000128	5.927481561	PHC2
ARGLU1	-0.622298571	9.419048587	-5.605109202	0.00000055	0.0000129	5.91897583	ARGLU1
TIMP1	0.669922186	13.14790572	5.6046428	0.000000551	0.0000129	5.91726946	TIMP1
NDUFA3	0.686192714	9.354000867	5.598620035	0.000000564	0.0000132	5.895238515	NDUFA3
CHCHD2	0.29605765	12.19572499	5.585275023	0.000000593	0.0000139	5.846448517	CHCHD2
IFT52	0.502068183	9.003653627	5.582344189	0.0000006	0.000014	5.835737947	IFT52
LOC728392	0.777926897	8.56805856	5.581033193	0.000000603	0.000014	5.830947535	LOC728392
SPDEF	-0.67699166	6.004377818	-5.577954192	0.00000061	0.0000142	5.81969813	SPDEF
DPT	1.263862565	10.78102169	5.575287673	0.000000616	0.0000143	5.809957281	DPT
MRPL18	0.394918627	9.668778878	5.574698665	0.000000617	0.0000143	5.807805814	MRPL18
CLTC-IT1	-1.863621517	3.668209487	-5.574067805	0.000000619	0.0000143	5.805501552	CLTC-IT1
DCAF7	-0.389444707	7.409178509	-5.573635484	0.00000062	0.0000143	5.803922512	DCAF7
WDR78	0.611186224	6.128189777	5.567640838	0.000000634	0.0000146	5.782031092	WDR78
SGCD	0.616942492	6.81493481	5.566856047	0.000000636	0.0000146	5.7791657	SGCD
C1orf54	0.811298106	10.06808022	5.562778324	0.000000646	0.0000148	5.764279295	C1orf54
GRK1	-0.892579817	5.117965052	-5.560045937	0.000000653	0.0000149	5.754306127	GRK1
LGALSL	-1.183461861	4.964370535	-5.558898544	0.000000656	0.000015	5.750118611	LGALSL
Y16709	-0.656416517	11.01679812	-5.557627441	0.000000659	0.000015	5.745479909	Y16709
DSERG1	-1.074105096	6.859480984	-5.555511909	0.000000664	0.0000151	5.737760313	DSERG1
SREK1	-0.529686142	9.375205063	-5.552896272	0.000000671	0.0000152	5.728217074	SREK1
RPGR	-0.953744602	6.541456811	-5.550693144	0.000000676	0.0000153	5.720179959	RPGR
TMEM106C	1.357356022	7.894970462	5.547546315	0.000000684	0.0000155	5.708701879	TMEM106C
PRMT2	0.361645502	7.918636236	5.540869897	0.000000702	0.0000159	5.684356247	PRMT2
AHCTF1	-0.644779882	6.915666192	-5.540357492	0.000000703	0.0000159	5.682488131	AHCTF1
EIF3A	-0.469813633	9.144901122	-5.535731627	0.000000716	0.0000161	5.665625665	EIF3A
N6AMT1	1.395505114	4.157205179	5.535228012	0.000000717	0.0000161	5.663790122	N6AMT1
PRKACB	0.528988483	9.097702274	5.534427803	0.000000719	0.0000161	5.660873679	PRKACB
ID2	-0.553119387	9.838209192	-5.528035188	0.000000737	0.0000165	5.637579849	ID2
UROS	0.543987873	8.201693982	5.525983589	0.000000742	0.0000166	5.630105877	UROS
LRPAP1	0.639769256	9.654841039	5.525569159	0.000000744	0.0000166	5.628596214	LRPAP1
RPE65	1.560096469	2.707756781	5.523695502	0.000000749	0.0000167	5.621771395	RPE65
SLC9A5	-1.320782318	5.166343888	-5.523527203	0.000000749	0.0000167	5.621158399	SLC9A5
KIAA0754	-2.022901031	4.038097683	-5.515401956	0.000000773	0.0000171	5.591570745	KIAA0754
LRRFIP1	-0.657052114	9.937885429	-5.515248083	0.000000773	0.0000171	5.591010557	LRRFIP1
TBCB	0.50320296	10.04120295	5.512412434	0.000000781	0.0000173	5.580687996	TBCB
HLA-DQB1	1.410953491	9.574832668	5.51220039	0.000000782	0.0000173	5.579916162	HLA-DQB1
IER2	-1.051145616	11.67060475	-5.511705372	0.000000783	0.0000173	5.578114349	IER2
STYXL1	0.515603312	8.04665622	5.510874976	0.000000786	0.0000173	5.575091913	STYXL1
DDIT4	-1.198161735	10.3155356	-5.510352059	0.000000787	0.0000173	5.573188695	DDIT4
SF3B1	-0.345948125	10.6133519	-5.508180202	0.000000794	0.0000174	5.565284578	SF3B1
BRINP1	0.833904126	6.871215644	5.500691488	0.000000817	0.0000179	5.538038165	BRINP1
LIPA	0.747792344	11.62401554	5.500665721	0.000000817	0.0000179	5.537944436	LIPA
ZKSCAN4	1.020550572	7.124926554	5.498586717	0.000000823	0.000018	5.530382421	ZKSCAN4
N4BP2L2	-0.533803952	8.742900934	-5.495299839	0.000000834	0.0000182	5.518428815	N4BP2L2
TCF7	-0.776961723	7.821034089	-5.493323496	0.00000084	0.0000183	5.511242412	TCF7
SDC4	-0.827507293	9.636810225	-5.490657828	0.000000848	0.0000184	5.501550772	SDC4
CRELD2	0.621023195	10.42731316	5.487361084	0.000000859	0.0000186	5.48956678	CRELD2
SGPP1	0.770006519	7.662239559	5.486813502	0.000000861	0.0000186	5.487576485	SGPP1
TMSB10	0.346838481	13.11304053	5.484426806	0.000000868	0.0000188	5.478902312	TMSB10
TAOK1	-1.241991897	7.583018155	-5.476964927	0.000000893	0.0000193	5.451790735	TAOK1
MCF2L	-0.828841805	7.206610021	-5.475187756	0.000000899	0.0000194	5.445335404	MCF2L
KCNQ1	0.88683914	6.514350173	5.472817077	0.000000907	0.0000195	5.436725276	KCNQ1
CBR3	1.043642588	9.176912892	5.471196887	0.000000913	0.0000196	5.430841553	CBR3
AKR1A1	0.553261337	10.80841293	5.468281063	0.000000923	0.0000198	5.420254145	AKR1A1
PARP6	-0.382188109	9.257239708	-5.465624893	0.000000932	0.0000199	5.410611125	PARP6
SERHL2	0.954558572	4.649245227	5.464993599	0.000000934	0.0000199	5.408319484	SERHL2
IDH2	0.671248492	7.878690713	5.464286274	0.000000937	0.00002	5.405751944	IDH2
ZNF668	1.209547358	5.236550394	5.463316298	0.00000094	0.00002	5.402231172	ZNF668
U2AF2	-0.481893378	7.743648241	-5.458350756	0.000000958	0.0000203	5.384210656	U2AF2
SELE	-1.726407869	6.855303566	-5.456208671	0.000000966	0.0000205	5.37643842	SELE
IL1B	-1.248375549	7.35702141	-5.454594852	0.000000972	0.0000206	5.37058357	IL1B
RHD	0.828988668	5.065377793	5.453638596	0.000000975	0.0000206	5.367114587	RHD
YWHAH	0.538873587	10.20403446	5.451751591	0.000000982	0.0000207	5.360269734	YWHAH
BAZ1A	-0.824409649	7.583048918	-5.451555816	0.000000983	0.0000207	5.359559631	BAZ1A
PKIA	0.954694359	6.216934037	5.44978189	0.000000989	0.0000208	5.353125728	PKIA
IL11RA	1.048365104	8.301515516	5.449574476	0.00000099	0.0000208	5.352373496	IL11RA
ANXA4	0.490599777	10.99987213	5.449419237	0.000000991	0.0000208	5.351810495	ANXA4
SEL1L3	0.769354867	8.196724576	5.448933892	0.000000993	0.0000208	5.350050342	SEL1L3
MDH1	0.441456095	11.11802665	5.448266507	0.000000995	0.0000208	5.347630081	MDH1
TPPP3	1.5089742	9.345250579	5.447707441	0.000000997	0.0000208	5.345602714	TPPP3
MS4A2	0.694941473	6.881473464	5.446585812	0.000001	0.0000208	5.341535501	MS4A2
PMVK	0.488426952	8.725737936	5.446204524	0.000001	0.0000208	5.340152947	PMVK
TSPO	0.54148301	11.07436472	5.444545843	0.00000101	0.0000209	5.334138929	TSPO
AKR7A2	0.562934161	9.079827585	5.44094485	0.00000102	0.0000212	5.321084561	AKR7A2
DDOST	0.384583688	10.71892119	5.439199317	0.00000103	0.0000213	5.314757646	DDOST
SCML1	-0.779053053	7.736217905	-5.43791204	0.00000103	0.0000214	5.31009216	SCML1
RBBP9	-0.636425896	4.465994054	-5.436660824	0.00000104	0.0000214	5.305557722	RBBP9
ENOX1	0.586922104	6.647200196	5.435205677	0.00000105	0.0000215	5.300284656	ENOX1
CLASRP	-0.496364282	8.488453313	-5.43475307	0.00000105	0.0000215	5.298644623	CLASRP
OSBPL8	-0.533048158	9.786314315	-5.431795721	0.00000106	0.0000217	5.287929694	OSBPL8
NDUFA13	0.545768242	10.53571489	5.430374614	0.00000106	0.0000218	5.282781488	NDUFA13
SLC25A28	-0.548443369	8.458020108	-5.429326507	0.00000107	0.0000218	5.27898482	SLC25A28
POT1	0.417202062	7.697520014	5.427966758	0.00000107	0.0000219	5.274059615	POT1
LDLRAD4	0.494991709	7.346938379	5.425929467	0.00000108	0.000022	5.266681015	LDLRAD4
HNRNPU	-0.389479605	10.35246643	-5.424120629	0.00000109	0.0000222	5.26013058	HNRNPU
BHLHE40	-1.052603115	10.27930809	-5.423290121	0.00000109	0.0000222	5.257123264	BHLHE40
UQCRQ	0.461523565	11.21464027	5.420879777	0.0000011	0.0000224	5.248396122	UQCRQ
GTSE1	-0.583677532	6.917514887	-5.417419691	0.00000112	0.0000226	5.235870412	GTSE1
PRKAA1	-0.735254568	5.767192321	-5.411070749	0.00000114	0.0000231	5.212893745	PRKAA1
DCAF4	-1.034894376	5.671474955	-5.403105919	0.00000118	0.0000238	5.184081837	DCAF4
PIGV	0.609756813	7.274904358	5.401634705	0.00000119	0.0000239	5.178761422	PIGV
REV3L	-0.676146798	9.223224582	-5.400644385	0.00000119	0.0000239	5.175180355	REV3L
VKORC1	0.658387261	11.37949389	5.399226213	0.0000012	0.000024	5.170052527	VKORC1
ZBTB44	-1.13385083	4.416347973	-5.398147173	0.0000012	0.0000241	5.166151233	ZBTB44
HCFC1R1	0.849679938	8.33077326	5.397267101	0.00000121	0.0000241	5.162969504	HCFC1R1
EPN1	-1.226015334	6.000535707	-5.393071646	0.00000122	0.0000244	5.147804037	EPN1
PRKAR2A	-0.362200647	8.779530056	-5.39296184	0.00000122	0.0000244	5.147407169	PRKAR2A
CEP350	-0.439215973	8.193186627	-5.391573248	0.00000123	0.0000245	5.142388676	CEP350
INSIG2	0.658918621	7.876235384	5.390098319	0.00000124	0.0000246	5.137058626	INSIG2
RAD17	0.363283518	8.244082895	5.387887838	0.00000125	0.0000248	5.129071374	RAD17
HOXB6	0.730198591	6.912924088	5.384470705	0.00000126	0.0000251	5.116726219	HOXB6
FSTL3	-0.586867522	7.386557434	-5.384092616	0.00000127	0.0000251	5.115360452	FSTL3
RGS2	-1.262861176	10.40056143	-5.38350468	0.00000127	0.0000251	5.113236716	RGS2
SCARA3	0.871310665	9.266996628	5.379954507	0.00000129	0.0000254	5.100414482	SCARA3
CD58	0.599737507	8.597986933	5.374221241	0.00000131	0.0000259	5.079713534	CD58
ARMCX6	0.542540937	9.705498928	5.371653233	0.00000133	0.0000261	5.070443707	ARMCX6
BZW1	-0.667343971	10.68534345	-5.371648379	0.00000133	0.0000261	5.070426186	BZW1
LRRC17	1.50612446	8.596648476	5.371195758	0.00000133	0.0000261	5.068792503	LRRC17
IGLV1-44	2.001920499	7.226015477	5.369212539	0.00000134	0.0000262	5.061634838	IGLV1-44
ADAMTS9	-1.23937493	7.599608158	-5.365253961	0.00000136	0.0000266	5.047350551	ADAMTS9
TTLL1	1.128506262	6.58838553	5.362741891	0.00000137	0.0000267	5.038287754	TTLL1
CXCL8	-2.742548969	7.515340375	-5.362647446	0.00000137	0.0000267	5.037947051	CXCL8
QKI	-0.338500748	9.434844783	-5.362253148	0.00000137	0.0000267	5.036524682	QKI
KLF5	-0.495720304	6.084422566	-5.36064074	0.00000138	0.0000269	5.030708532	KLF5
GPR183	-1.116052754	7.9261256	-5.359978493	0.00000139	0.0000269	5.0283199	GPR183
MAPK1IP1L	-0.399903267	9.734423914	-5.357565449	0.0000014	0.0000271	5.019617234	MAPK1IP1L
TRIB1	-0.920142929	9.696373297	-5.356409744	0.0000014	0.0000272	5.015449646	TRIB1
PYCARD	0.668221031	8.744869209	5.355469486	0.00000141	0.0000272	5.012059207	PYCARD
SNX2	0.499467661	9.736143573	5.354804414	0.00000141	0.0000272	5.009661169	SNX2
SLC35A5	0.549881434	8.398275674	5.354475428	0.00000141	0.0000272	5.008474992	SLC35A5
SHMT1	-0.752900971	5.260869874	-5.354259653	0.00000142	0.0000272	5.007697012	SHMT1
MSX2	0.808472607	5.594242094	5.353013234	0.00000142	0.0000272	5.003203258	MSX2
DNAJB1	-0.642834133	9.692317321	-5.352976645	0.00000142	0.0000272	5.003071349	DNAJB1
ARL2BP	0.381317222	9.669214934	5.352917124	0.00000142	0.0000272	5.002856764	ARL2BP
RCVRN	-0.798354884	4.675582649	-5.352007836	0.00000143	0.0000273	4.999578721	RCVRN
THYN1	0.681189385	9.005869139	5.351440248	0.00000143	0.0000273	4.997532627	THYN1
HTR2B	2.027063435	6.466181562	5.350454494	0.00000144	0.0000273	4.993979266	HTR2B
SNAI1	-1.090823071	6.754000829	-5.346679152	0.00000146	0.0000277	4.980372297	SNAI1
TACO1	0.376386539	7.75749251	5.345034287	0.00000147	0.0000278	4.974444953	TACO1
MNS1	0.780198416	6.723732425	5.344580535	0.00000147	0.0000278	4.972809948	MNS1
SHOC2	-0.308236168	9.449673169	-5.343986069	0.00000147	0.0000278	4.970667981	SHOC2
PEX3	0.404897928	7.422846651	5.339885032	0.00000149	0.0000282	4.955893424	PEX3
MRS2	0.414234764	6.835931132	5.335556646	0.00000152	0.0000287	4.94030403	MRS2
SNRNP25	0.55371299	8.433967337	5.332672598	0.00000153	0.0000289	4.929919069	SNRNP25
COMT	0.54550699	9.423972208	5.330404292	0.00000155	0.0000291	4.921752645	COMT
NPR3	1.019031547	6.558069682	5.330344832	0.00000155	0.0000291	4.921538592	NPR3
TLR3	0.929682194	7.578776598	5.32784461	0.00000156	0.0000293	4.91253864	TLR3
PLGRKT	0.706242343	8.067221076	5.327479023	0.00000157	0.0000293	4.911222773	PLGRKT
AP5M1	0.36355247	8.725115574	5.325828055	0.00000157	0.0000294	4.905280788	AP5M1
DHX16	-0.337206766	8.59607046	-5.32392052	0.00000159	0.0000296	4.898416187	DHX16
LEPROTL1	0.32219109	8.917610775	5.323747492	0.00000159	0.0000296	4.897793556	LEPROTL1
ARPC5	0.407399859	11.26909198	5.316069172	0.00000163	0.0000304	4.870170681	ARPC5
SOX13	-0.585001802	7.418773132	-5.314961161	0.00000164	0.0000305	4.866185736	SOX13
SRF	-0.471069685	6.950912786	-5.31064663	0.00000167	0.0000309	4.850671335	SRF
MEG3	-1.013358051	7.574707984	-5.309373676	0.00000167	0.000031	4.846094823	MEG3
SLC35E1	-0.663000584	8.564789901	-5.309101083	0.00000168	0.000031	4.845114849	SLC35E1
FAM69A	0.533323804	8.577019902	5.306575888	0.00000169	0.0000313	4.836037584	FAM69A
BANK1	0.773283482	6.724788491	5.303693923	0.00000171	0.0000316	4.825679687	BANK1
IGKC	1.776443923	7.995584812	5.30129679	0.00000173	0.0000318	4.817065787	IGKC
AREG	-1.315621665	4.482867855	-5.300702174	0.00000173	0.0000318	4.814929296	AREG
CBR1	0.916220048	7.723425535	5.298093006	0.00000175	0.0000321	4.805555383	CBR1
ST8SIA1	1.14830571	4.34535277	5.297220977	0.00000175	0.0000321	4.802422818	ST8SIA1
GABBR1	-0.891043442	8.405747253	-5.292066547	0.00000179	0.0000327	4.783910407	GABBR1
LRRC15	1.780150826	8.768827834	5.288544163	0.00000181	0.0000331	4.771263214	LRRC15
PTTG1IP	0.317482923	11.56771116	5.287138469	0.00000182	0.0000332	4.766216867	PTTG1IP
TYROBP	0.72574008	11.54580714	5.283593288	0.00000184	0.0000336	4.753492005	TYROBP
CYP11A1	0.718502078	6.387131233	5.280390574	0.00000187	0.000034	4.741998959	CYP11A1
DKFZP586I1420	-0.678385715	8.951703197	-5.279996593	0.00000187	0.000034	4.740585314	DKFZP586I1420
IL10RA	0.581917251	9.741584783	5.278406668	0.00000188	0.0000341	4.734880878	IL10RA
PTBP2	-0.562183173	7.364531998	-5.271811819	0.00000193	0.0000349	4.711225943	PTBP2
SH2D3A	-1.062447912	5.331388741	-5.270303385	0.00000194	0.0000351	4.70581684	SH2D3A
TM2D3	0.402142936	10.24223033	5.269291147	0.00000194	0.0000351	4.70218736	TM2D3
THAP1	0.830738179	6.691527502	5.269133384	0.00000195	0.0000351	4.701621705	THAP1
PSMD10	0.46364315	9.327721775	5.266827671	0.00000196	0.0000354	4.693355352	PSMD10
COPE	0.588109814	8.683773602	5.266623839	0.00000196	0.0000354	4.692624642	COPE
MTRF1L	-0.665004564	5.533670441	-5.266184984	0.00000197	0.0000354	4.691051444	MTRF1L
USP7	-0.388576905	9.11020623	-5.264192432	0.00000198	0.0000356	4.683909167	USP7
DCLRE1C	-0.532756423	7.768779096	-5.263590935	0.00000199	0.0000356	4.6817533	DCLRE1C
SOCS1	-0.532069094	5.458755789	-5.261233279	0.000002	0.0000359	4.673303898	SOCS1
GLTSCR1	-0.633538252	7.049829154	-5.258651348	0.00000202	0.0000362	4.664052282	GLTSCR1
NPM1	-0.386500206	11.37980539	-5.250244056	0.00000209	0.0000373	4.633938388	NPM1
ITGA4	0.801357209	5.655313819	5.249797019	0.00000209	0.0000373	4.632337638	ITGA4
EPAS1	-0.549881512	10.5983206	-5.247979282	0.0000021	0.0000375	4.625829189	EPAS1
UPF2	-0.353355498	8.522312444	-5.246596406	0.00000212	0.0000376	4.620878312	UPF2
SAFB	-0.444372843	7.510386503	-5.246321713	0.00000212	0.0000376	4.619894934	SAFB
IGHM	1.56397175	6.837043528	5.244073858	0.00000214	0.0000379	4.611848468	IGHM
CCDC51	0.354042125	8.277040502	5.238237205	0.00000218	0.0000386	4.590961262	CCDC51
PLBD1	0.754964226	10.77230687	5.23688515	0.00000219	0.0000388	4.586123956	PLBD1
HEMK1	0.682658012	6.913832054	5.233660483	0.00000222	0.0000392	4.574588736	HEMK1
C1QTNF3	1.257130751	8.389125512	5.232456662	0.00000223	0.0000393	4.570283109	C1QTNF3
CIAO1	-0.469846862	7.863128726	-5.230548369	0.00000225	0.0000395	4.563458577	CIAO1
SNORA21	-1.479924827	4.433993971	-5.225169714	0.00000229	0.0000402	4.544228001	SNORA21
SEPHS1	0.420254047	8.278390843	5.225080256	0.00000229	0.0000402	4.543908219	SEPHS1
MORF4L2	-0.309027634	11.85395458	-5.22236897	0.00000232	0.0000406	4.534217199	MORF4L2
GDF10	0.888009867	6.984935161	5.220065544	0.00000234	0.0000409	4.525985439	GDF10
DCAF16	-0.491689343	7.282489266	-5.218167573	0.00000235	0.0000411	4.519203646	DCAF16
C8orf60	-0.539415685	7.775886517	-5.21775511	0.00000236	0.0000411	4.517729961	C8orf60
RHPN1-AS1	-0.701290465	6.848191304	-5.217014538	0.00000236	0.0000412	4.515084082	RHPN1-AS1
COX6A1	0.445443721	11.77570602	5.215786538	0.00000237	0.0000412	4.510697046	COX6A1
STX16	-0.447533153	8.628958797	-5.215681429	0.00000237	0.0000412	4.510321561	STX16
LINC01140	1.062331164	9.52851744	5.214606885	0.00000238	0.0000414	4.506483085	LINC01140
CD300A	0.835645027	6.78428901	5.212553142	0.0000024	0.0000416	4.499147521	CD300A
ABLIM1	-0.847002364	9.539053928	-5.210687495	0.00000242	0.0000418	4.492484714	ABLIM1
HSPA6	-0.911582109	8.915736618	-5.205502321	0.00000246	0.0000425	4.473971413	HSPA6
VAMP8	0.881100725	10.45852096	5.205494769	0.00000246	0.0000425	4.473944453	VAMP8
HOXD11	-1.042237944	5.251408806	-5.203808705	0.00000248	0.0000428	4.467925935	HOXD11
APEH	0.672902535	7.969236769	5.198630754	0.00000253	0.0000435	4.449447354	APEH
C14orf1	0.565691824	7.121627714	5.196887102	0.00000254	0.0000437	4.443226292	C14orf1
LOC440434	-0.517635907	8.451377967	-5.196853915	0.00000255	0.0000437	4.443107893	LOC440434
C1QA	0.672617305	11.91044406	5.193402295	0.00000258	0.0000442	4.430795375	C1QA
CAPG	1.26401407	9.958869949	5.190074761	0.00000261	0.0000447	4.418928342	CAPG
GAP43	1.000744883	6.500839396	5.187924756	0.00000263	0.000045	4.411262235	GAP43
P4HB	0.486944739	11.70625713	5.187020212	0.00000264	0.0000451	4.408037321	P4HB
LOC100506282	-1.330650698	4.334932405	-5.185587518	0.00000265	0.0000452	4.402929853	LOC100506282
PPT1	0.46698765	11.29828883	5.185050915	0.00000266	0.0000453	4.401017031	PPT1
DEPTOR	0.71397409	8.065019556	5.183792507	0.00000267	0.0000454	4.396531482	DEPTOR
RAPGEF1	-1.165381091	5.291683609	-5.178852721	0.00000272	0.0000462	4.378927697	RAPGEF1
LAIR1	0.723087085	9.466100775	5.174649446	0.00000276	0.0000469	4.363953486	LAIR1
DNAJC3	-1.64737241	5.33329395	-5.174043749	0.00000277	0.0000469	4.361796058	DNAJC3
DDX60	0.862702634	7.872440346	5.171589874	0.00000279	0.0000473	4.353056565	DDX60
MTUS2	1.95725714	6.509727654	5.169017372	0.00000282	0.0000477	4.34389624	MTUS2
WIF1	2.520464702	5.116408121	5.168327053	0.00000283	0.0000477	4.341438397	WIF1
LSM4	0.508783524	8.224790766	5.167057172	0.00000284	0.0000479	4.336917371	LSM4
XRCC2	-0.908766751	7.070598425	-5.166152865	0.00000285	0.000048	4.333698116	XRCC2
HSPD1	-0.53492351	11.12263065	-5.164276345	0.00000287	0.0000482	4.327018533	HSPD1
SNX24	0.494205101	7.884127408	5.158322705	0.00000294	0.0000492	4.305832194	SNX24
PKP4	-0.514022583	7.373835816	-5.157679396	0.00000294	0.0000493	4.303543492	PKP4
TBL1XR1	0.664025608	8.157868026	5.156495974	0.00000296	0.0000494	4.299333505	TBL1XR1
TBC1D8	-0.409560877	7.292307838	-5.155039733	0.00000297	0.0000496	4.294153472	TBC1D8
CBX8	-0.930460975	4.585801288	-5.150749435	0.00000302	0.0000504	4.278895521	CBX8
HFE	0.342645603	7.638781306	5.150383089	0.00000302	0.0000504	4.277592875	HFE
SNRNP70	-0.49871284	9.012962145	-5.150142502	0.00000303	0.0000504	4.276737418	SNRNP70
LMAN2	0.456507107	7.884464258	5.146531244	0.00000307	0.000051	4.263898657	LMAN2
NDUFAF3	0.431401422	9.056439959	5.145984594	0.00000307	0.000051	4.261955501	NDUFAF3
RND3	-0.744485995	10.76918254	-5.143867477	0.0000031	0.0000513	4.254430587	RND3
NTSR1	-0.593498394	3.68543239	-5.139190918	0.00000315	0.0000522	4.237812733	NTSR1
ZMYM6	0.673887373	8.039629924	5.134613354	0.0000032	0.000053	4.221552166	ZMYM6
ME2	0.81477221	9.655052368	5.134021721	0.00000321	0.000053	4.219450949	ME2
EFEMP1	0.349987206	12.33995225	5.133352561	0.00000322	0.0000531	4.217074501	EFEMP1
FOXC2	-1.263143496	5.013602881	-5.132877535	0.00000323	0.0000531	4.215387568	FOXC2
POLB	0.423899567	8.298717973	5.132628575	0.00000323	0.0000531	4.214503475	POLB
AC007292.3	-1.190523506	4.756157406	-5.132115142	0.00000323	0.0000531	4.212680248	AC007292.3
RGS16	-1.5299502	8.663246851	-5.130723352	0.00000325	0.0000533	4.207738282	RGS16
TKT	-0.57686617	9.196882681	-5.127351182	0.00000329	0.0000539	4.195766492	TKT
SEC14L1	-0.420331097	9.039320289	-5.126715393	0.0000033	0.000054	4.193509664	SEC14L1
YIPF2	0.46668199	7.546803607	5.124581463	0.00000333	0.0000543	4.185935736	YIPF2
CKAP2	0.661317878	7.395249931	5.122329554	0.00000335	0.0000547	4.177944364	CKAP2
KCNMB1	0.549802332	8.53130248	5.120475538	0.00000338	0.000055	4.171366003	KCNMB1
REEP5	0.291181368	10.66493186	5.119433412	0.00000339	0.0000552	4.16766876	REEP5
C6orf120	0.406354338	8.283763495	5.117512386	0.00000341	0.0000555	4.160854119	C6orf120
COPS6	0.315149859	9.429097939	5.115396028	0.00000344	0.0000558	4.153347682	COPS6
MRPS33	0.582998673	9.001903052	5.11293915	0.00000347	0.0000563	4.144634952	MRPS33
DUS4L	0.557303335	5.62875477	5.11250695	0.00000348	0.0000563	4.143102423	DUS4L
RALGAPA1	-0.480462012	7.375668223	-5.11192144	0.00000348	0.0000563	4.141026356	RALGAPA1
TRIM14	0.637343103	7.480724137	5.111031695	0.0000035	0.0000565	4.13787172	TRIM14
CASP1	0.537190586	8.718942749	5.106619292	0.00000355	0.0000573	4.122230429	CASP1
BMS1	-0.609710823	8.506398496	-5.105273725	0.00000357	0.0000575	4.117461627	BMS1
TXNDC15	0.448524548	9.835970416	5.105209659	0.00000357	0.0000575	4.117234584	TXNDC15
KDM4B	-0.415489382	7.253442668	-5.102583964	0.00000361	0.0000579	4.107930333	KDM4B
NUDT11	1.157452854	7.385669543	5.101496878	0.00000362	0.0000581	4.104078741	NUDT11
HMGXB3	-0.441034896	7.899543127	-5.09985157	0.00000364	0.0000584	4.098249939	HMGXB3
SYNGR2	0.556197681	9.753657139	5.094366845	0.00000372	0.0000595	4.078824525	SYNGR2
NCL	-0.524554361	11.53034917	-5.093053392	0.00000374	0.0000597	4.074173819	NCL
RNF34	0.33373205	9.349164859	5.091912696	0.00000375	0.0000599	4.070135195	RNF34
KLF7	-0.559086765	8.813845391	-5.09099017	0.00000376	0.00006	4.06686925	KLF7
MAFK	-1.160918222	4.117024168	-5.090815856	0.00000377	0.00006	4.066252167	MAFK
RP3-522P13.2	-0.518436412	6.712060737	-5.086503361	0.00000383	0.0000609	4.050988219	RP3-522P13.2
GAMT	1.191838299	5.287732133	5.085386934	0.00000384	0.000061	4.047037476	GAMT
TGIF1	-0.573067762	8.733486292	-5.083487393	0.00000387	0.0000614	4.04031626	TGIF1
ABHD10	0.494857928	9.487138872	5.083113579	0.00000387	0.0000614	4.038993695	ABHD10
SGCA	2.048849316	4.863479174	5.073295468	0.00000402	0.0000636	4.004270398	SGCA
PPFIA1	-0.460439655	7.722663007	-5.072342466	0.00000403	0.0000637	4.000901343	PPFIA1
ITGB1BP1	0.448405007	8.861219701	5.071359502	0.00000405	0.0000639	3.997426623	ITGB1BP1
TSPAN3	0.384496487	10.79161414	5.069972428	0.00000407	0.0000641	3.992523845	TSPAN3
FIG4	0.424082262	8.3694183	5.067426137	0.0000041	0.0000646	3.98352503	FIG4
PKD1P1	-1.3312563	5.441688682	-5.065041769	0.00000414	0.000065	3.975100061	PKD1P1
ZNF24	-0.338849659	8.599289522	-5.065020809	0.00000414	0.000065	3.975026005	ZNF24
NIPSNAP1	0.5071414	8.549831188	5.063647362	0.00000416	0.0000653	3.970173754	NIPSNAP1
ACP2	0.525091936	9.629303489	5.062581723	0.00000418	0.0000655	3.966409307	ACP2
TSC22D2	-0.554576395	7.069490099	-5.059942694	0.00000422	0.000066	3.957088083	TSC22D2
HSPH1	-0.70229401	8.764780809	-5.058547936	0.00000424	0.0000663	3.952162472	HSPH1
ADNP2	-0.381600904	8.155815118	-5.0571215	0.00000426	0.0000665	3.947125538	ADNP2
SNX11	0.520750869	8.222207191	5.055097484	0.0000043	0.000067	3.939979424	SNX11
MMP14	-0.85627859	8.344851852	-5.054365578	0.00000431	0.0000671	3.937395587	MMP14
STC2	-0.596719633	5.968696472	-5.049856409	0.00000438	0.0000681	3.921480167	STC2
ZC3H7B	-0.54976436	6.416811731	-5.046893292	0.00000443	0.0000687	3.911024677	ZC3H7B
THBD	-1.124866282	8.992400411	-5.046021298	0.00000444	0.0000688	3.907948265	THBD
RYR2	0.829747251	4.311761116	5.045929691	0.00000444	0.0000688	3.907625086	RYR2
SMTN	-0.527819384	8.051358628	-5.043805771	0.00000448	0.0000693	3.900132786	SMTN
RPL27A	-0.886380761	7.702735263	-5.043498498	0.00000448	0.0000693	3.899048956	RPL27A
KIAA0196	0.346931803	8.691924743	5.042962024	0.00000449	0.0000693	3.897156742	KIAA0196
WBSCR22	0.389645915	9.709018421	5.042379928	0.0000045	0.0000694	3.895103703	WBSCR22
TOMM40	-0.561975006	8.205095263	-5.039981716	0.00000454	0.0000699	3.886646246	TOMM40
CECR1	1.065161974	10.58460202	5.038592001	0.00000456	0.0000702	3.881746049	CECR1
POU2F1	-0.490136572	7.438796721	-5.038059039	0.00000457	0.0000702	3.879866941	POU2F1
ALPK1	-1.116302682	6.668872191	-5.035517837	0.00000462	0.0000708	3.870908299	ALPK1
DCK	0.550742249	7.321321663	5.035312334	0.00000462	0.0000708	3.870183905	DCK
ALDH5A1	1.010511904	5.260969753	5.034464343	0.00000463	0.0000709	3.867194878	ALDH5A1
PLA2G15	0.802918725	7.901595869	5.03398779	0.00000464	0.0000709	3.865515197	PLA2G15
DET1	0.391312746	7.9100807	5.03190031	0.00000468	0.0000714	3.858158301	DET1
RPN2	0.43888885	11.65280968	5.03046312	0.0000047	0.0000717	3.853093924	RPN2
GRHPR	0.342215814	9.424535058	5.027903393	0.00000475	0.0000723	3.844075357	GRHPR
HEXB	0.465915445	11.61962582	5.026401654	0.00000477	0.0000726	3.838785195	HEXB
AKT2	-1.339134917	4.784531548	-5.023274609	0.00000483	0.0000733	3.827771598	AKT2
ADCY7	0.60448372	8.317809079	5.022984372	0.00000483	0.0000733	3.826749506	ADCY7
ISLR	0.95860423	11.1049103	5.022831343	0.00000484	0.0000733	3.826210614	ISLR
RAB23	0.729613931	7.307844027	5.021215654	0.00000486	0.0000736	3.820521344	RAB23
TXLNGY	-1.85215272	4.9121249	-5.020030507	0.00000489	0.0000739	3.81634859	TXLNGY
SRSF11	-0.638153157	8.534670316	-5.019320701	0.0000049	0.000074	3.813849641	SRSF11
PIGC	0.417721584	7.817486361	5.019014755	0.0000049	0.000074	3.812772567	PIGC
TDRD7	0.324641271	8.136738281	5.017073168	0.00000494	0.0000744	3.805937878	TDRD7
MREG	0.512615978	6.59486661	5.014442697	0.00000499	0.000075	3.796679887	MREG
MUC3B	-0.882725713	5.329328566	-5.012684076	0.00000502	0.0000754	3.790491469	MUC3B
RBX1	0.596107188	9.955635074	5.010740486	0.00000505	0.0000757	3.783653167	RBX1
FAP	1.256419636	9.671393759	5.010683307	0.00000506	0.0000757	3.783452005	FAP
TFAM	-0.482699847	7.021257755	-5.010547366	0.00000506	0.0000757	3.782973752	TFAM
DNAJB6	0.364330742	8.137890189	5.010423784	0.00000506	0.0000757	3.782538987	DNAJB6
GIMAP4	0.694332161	9.237220072	5.009595458	0.00000508	0.0000758	3.77962501	GIMAP4
GPR4	-0.786093362	6.553659942	-5.008695491	0.00000509	0.000076	3.776459226	GPR4
FAM89B	0.477148809	9.259909835	5.00780233	0.00000511	0.0000761	3.773317604	FAM89B
AIDA	0.557422064	9.250188541	5.006349024	0.00000514	0.0000765	3.768206201	AIDA
TBK1	-0.322044889	8.954026486	-5.006034375	0.00000514	0.0000765	3.767099631	TBK1
ATF4	-0.436675492	11.77648181	-5.005165717	0.00000516	0.0000766	3.764044846	ATF4
RGS13	1.467115436	5.518772279	5.00316932	0.0000052	0.0000771	3.75702497	RGS13
RANBP2	-0.463893733	8.492632617	-5.000527996	0.00000525	0.0000777	3.747739083	RANBP2
KCNK5	-0.633466374	6.624977319	-4.997685041	0.0000053	0.0000785	3.73774653	KCNK5
TBKBP1	-1.033663612	4.99407104	-4.996453575	0.00000533	0.0000787	3.733418824	TBKBP1
DUS1L	-0.425171522	8.650800673	-4.99529262	0.00000535	0.0000789	3.729339302	DUS1L
AGMAT	0.465550078	6.855073182	4.995247347	0.00000535	0.0000789	3.729180224	AGMAT
LOC729164	-1.124906164	5.745451994	-4.990302107	0.00000545	0.0000802	3.711807302	LOC729164
SRD5A1	0.604372037	5.831307947	4.989989635	0.00000545	0.0000802	3.710709803	SRD5A1
THAP9-AS1	-0.813136229	7.164797021	-4.988515296	0.00000548	0.0000806	3.705531831	THAP9-AS1
KCNK15	1.482052085	4.605241006	4.986692997	0.00000552	0.000081	3.699132656	KCNK15
ASAP1-IT1	-1.359077885	6.323519152	-4.986262943	0.00000553	0.000081	3.697622618	ASAP1-IT1
FURIN	-0.601069659	8.218797677	-4.985347294	0.00000555	0.0000812	3.694407698	FURIN
STMN2	1.622218783	5.529972639	4.984590077	0.00000556	0.0000813	3.691749223	STMN2
ICMT	0.320013532	8.441475428	4.983905324	0.00000558	0.0000815	3.689345299	ICMT
CRYZ	0.598751257	8.852723416	4.981852749	0.00000562	0.000082	3.682140242	CRYZ
CNPY2	0.378380325	9.440253906	4.981096233	0.00000563	0.000082	3.679484981	CNPY2
EXT2	0.3984956	9.169514744	4.980974985	0.00000564	0.000082	3.679059431	EXT2
PRSS23	0.732639892	10.45964201	4.978973765	0.00000568	0.0000826	3.672036298	PRSS23
ENTPD1	0.529251909	8.602804823	4.976038518	0.00000574	0.0000833	3.661737324	ENTPD1
CD52	1.394787942	7.647427508	4.974229836	0.00000578	0.0000838	3.655392384	CD52
PABPC3	-0.48152915	11.56061368	-4.968299347	0.0000059	0.0000855	3.634594507	PABPC3
RWDD2A	0.436997786	7.001996636	4.964998834	0.00000598	0.0000865	3.623024167	RWDD2A
RPL39	-0.222177955	13.23099121	-4.963228025	0.00000601	0.0000869	3.616817672	RPL39
UBE2E3	0.424493871	10.11928578	4.962518693	0.00000603	0.0000871	3.614331796	UBE2E3
OVOL3	-0.506314309	3.331627081	-4.959291595	0.0000061	0.000088	3.603024144	OVOL3
RABAC1	0.438476582	10.77076169	4.958523593	0.00000612	0.0000881	3.60033353	RABAC1
IL17RB	0.830787184	5.776582472	4.957252565	0.00000615	0.0000884	3.595880989	IL17RB
SPAG9	-0.396362867	8.056278849	-4.956039462	0.00000617	0.0000887	3.591631805	SPAG9
CDKN2A	0.479737918	6.464307186	4.952493044	0.00000625	0.0000898	3.579212049	CDKN2A
CDKN2D	-0.736852591	5.258964394	-4.951839873	0.00000627	0.0000899	3.576925006	CDKN2D
GPR88	1.194344319	7.627428746	4.951315353	0.00000628	0.00009	3.575088516	GPR88
CACYBP	0.335982412	8.691731422	4.950482063	0.0000063	0.0000901	3.572171097	CACYBP
ANP32B	-0.284919032	11.31480888	-4.949814876	0.00000632	0.0000903	3.569835367	ANP32B
CDC42	-0.533318036	8.416666451	-4.948208354	0.00000635	0.0000907	3.564211675	CDC42
ECE1	-0.565525451	7.669327189	-4.945895039	0.00000641	0.0000914	3.556115147	ECE1
ITGB2	0.737517775	10.37867078	4.944696983	0.00000643	0.0000916	3.551922598	ITGB2
MAGED1	0.736888929	11.12881739	4.944492991	0.00000644	0.0000916	3.55120878	MAGED1
GPATCH8	-0.374045706	8.167854465	-4.943872689	0.00000645	0.0000917	3.549038259	GPATCH8
KCNMA1	0.740060783	8.070325138	4.940355538	0.00000654	0.0000927	3.53673338	KCNMA1
UFSP2	0.387875539	8.882692464	4.940027494	0.00000655	0.0000927	3.53558589	UFSP2
RPS4Y1	-3.158706988	8.591646086	-4.939784536	0.00000655	0.0000927	3.534736049	RPS4Y1
APOD	-1.866744801	10.25134922	-4.939682436	0.00000655	0.0000927	3.534378919	APOD
IFRD1	-0.762376767	7.678245062	-4.936032361	0.00000664	0.0000938	3.521613524	IFRD1
FADD	0.648960647	8.100031004	4.935208593	0.00000666	0.000094	3.5187331	FADD
RBFADN	-1.203182321	5.483114414	-4.932835292	0.00000672	0.0000947	3.510435615	RBFADN
ALDH3A2	0.552998581	9.250299305	4.930938448	0.00000677	0.0000953	3.503805092	ALDH3A2
KDM2A	-0.417429741	8.645693982	-4.930451571	0.00000678	0.0000953	3.502103358	KDM2A
TRIP6	0.525607346	9.585136559	4.928018822	0.00000684	0.0000961	3.493601434	TRIP6
ERV3-2	-1.05986348	5.624357228	-4.924906555	0.00000692	0.0000971	3.482727274	ERV3-2
NOC2L	-0.492827888	7.584451166	-4.922490892	0.00000698	0.0000978	3.474288982	NOC2L
CDC42SE1	-0.450416086	9.921588954	-4.920948842	0.00000702	0.0000983	3.468903257	CDC42SE1
FAM63B	0.730917446	6.988028877	4.916707	0.00000713	0.0000997	3.454091908	FAM63B
KTN1	-0.497199744	9.947065837	-4.914489464	0.00000718	0.000100347	3.446350992	KTN1
ARFIP1	0.349238281	7.982810339	4.914249031	0.00000719	0.000100347	3.445511782	ARFIP1
ATP6V0B	0.41320874	10.46022231	4.913346677	0.00000721	0.000100565	3.442362347	ATP6V0B
BRF2	0.445596625	8.2607391	4.909210151	0.00000732	0.000101976	3.427927938	BRF2
IL6R	-0.695276842	6.785886888	-4.90827435	0.00000735	0.00010211	3.424663164	IL6R
APBB1	-0.508337826	7.538548453	-4.908238675	0.00000735	0.00010211	3.424538707	APBB1
LRBA	0.3890973	8.448077026	4.907347624	0.00000737	0.000102322	3.421430305	LRBA
CELF2	-0.435039482	9.654348456	-4.90706087	0.00000738	0.000102322	3.420430022	CELF2
AP4M1	0.797849767	6.146562653	4.906389922	0.0000074	0.000102459	3.418089651	AP4M1
ZSCAN26	0.601892414	7.137295756	4.903673876	0.00000747	0.000103362	3.40861703	ZSCAN26
ELTD1	-0.821772519	8.381708174	-4.899507294	0.00000759	0.000104824	3.394089703	ELTD1
GTPBP3	-0.366272255	7.989448049	-4.89830617	0.00000762	0.000105166	3.389902786	GTPBP3
SCP2	0.368649122	10.20205588	4.896801534	0.00000766	0.000105627	3.384658482	SCP2
LY86	0.886168199	9.85385482	4.896492002	0.00000767	0.00010563	3.383579711	LY86
FASTK	0.341819193	8.422465017	4.895080382	0.00000771	0.000106056	3.378660351	FASTK
SYNE2	-0.801738052	8.077929987	-4.892740691	0.00000777	0.000106845	3.370508064	SYNE2
RAB20	-0.530944946	9.007344107	-4.887944751	0.00000791	0.000108603	3.353802463	RAB20
MTX1	0.350103003	9.249319979	4.886983383	0.00000794	0.000108864	3.350454574	MTX1
TRAC	0.68706283	7.621560123	4.882539281	0.00000807	0.000110514	3.334981945	TRAC
ZC3H15	-0.47121346	8.994336515	-4.881701931	0.00000809	0.00011073	3.332067281	ZC3H15
ANKRD36B	-1.264526097	6.638673839	-4.880912906	0.00000812	0.000110926	3.329321021	ANKRD36B
FIBP	0.323675397	9.541147593	4.878459866	0.00000819	0.000111796	3.320784228	FIBP
VOPP1	0.50134133	10.50995563	4.876497838	0.00000825	0.000112473	3.313957499	VOPP1
HERC4	0.614520738	5.358467648	4.873646913	0.00000833	0.000113519	3.304039989	HERC4
ZFP64	0.449799712	6.856896349	4.872654918	0.00000836	0.000113804	3.300589711	ZFP64
FANCF	1.19384992	5.903341012	4.868367532	0.00000849	0.000115463	3.285681078	FANCF
MDN1	-0.546869267	8.334493643	-4.86735942	0.00000852	0.00011576	3.282176351	MDN1
TCOF1	-0.417735849	7.223315121	-4.866747232	0.00000854	0.000115855	3.280048214	TCOF1
ZBED8	1.250737589	6.037888359	4.866164845	0.00000856	0.000115855	3.278023779	ZBED8
HSD11B2	1.692531935	4.896741538	4.865774854	0.00000857	0.000115855	3.27666819	HSD11B2
RYBP	-0.577414678	8.822568823	-4.865684221	0.00000858	0.000115855	3.276353157	RYBP
PHF10	0.279761047	9.588977166	4.865645553	0.00000858	0.000115855	3.276218753	PHF10
ASH2L	0.32177786	9.468432985	4.865207568	0.00000859	0.000115914	3.274696412	ASH2L
VGLL4	-0.62449418	9.280529345	-4.863100516	0.00000866	0.000116677	3.267373558	VGLL4
EGFR	-0.491512119	7.422552649	-4.861940522	0.00000869	0.000117043	3.263342686	EGFR
MXRA5	1.454958793	10.51685069	4.860150776	0.00000875	0.000117679	3.257124284	MXRA5
NEMF	-0.518768512	8.739167553	-4.859789689	0.00000876	0.00011769	3.255869821	NEMF
GDI1	-0.296409636	10.09028418	-4.859534374	0.00000877	0.00011769	3.254982845	GDI1
SIX1	1.183022479	7.041364581	4.856300388	0.00000887	0.000118857	3.243749562	SIX1
GIN1	0.459973741	7.272508646	4.856221857	0.00000888	0.000118857	3.243476822	GIN1
ALMS1	-0.429882599	7.521285124	-4.854478622	0.00000893	0.000119482	3.237423038	ALMS1
ATXN2L	-0.974340645	5.776642446	-4.854132765	0.00000894	0.000119504	3.236222082	ATXN2L
HIPK1	-0.428748103	8.299981507	-4.853070248	0.00000898	0.000119758	3.232532811	HIPK1
FAM110D	-0.835006042	6.694530874	-4.852959632	0.00000898	0.000119758	3.232148749	FAM110D
FXR2	-0.332308889	6.923709654	-4.850191726	0.00000907	0.000120836	3.222539743	FXR2
FOXO4	-0.878191356	5.488045309	-4.849836021	0.00000908	0.000120864	3.221305055	FOXO4
LOC100272216	-1.133316537	7.578930095	-4.848237673	0.00000914	0.000121437	3.2157575	LOC100272216
MAP1B	-0.668912597	8.390759227	-4.847014562	0.00000918	0.000121825	3.211512844	MAP1B
NPRL2	0.958073487	7.065960286	4.846759384	0.00000918	0.000121825	3.210627337	NPRL2
DNPH1	0.444774343	7.827203776	4.846479686	0.00000919	0.000121825	3.209656766	DNPH1
HIRIP3	0.77197977	7.088983069	4.843846055	0.00000928	0.000122862	3.200519062	HIRIP3
LOC399491	-0.625918811	10.65318674	-4.842899964	0.00000931	0.000123154	3.197237004	LOC399491
RBM19	-0.469665099	6.626758038	-4.8419135	0.00000935	0.000123464	3.193815179	RBM19
GTF2H5	0.503146325	8.896960245	4.841323143	0.00000937	0.000123598	3.191767502	GTF2H5
CPQ	0.46735981	9.581724105	4.838522133	0.00000946	0.000124726	3.182053553	CPQ
CLIC3	1.282082119	4.649234542	4.838034053	0.00000948	0.000124744	3.180361129	CLIC3
SPDYE2	-0.934999594	6.546921247	-4.837806659	0.00000949	0.000124744	3.179572665	SPDYE2
GPR1	1.386937946	7.920494536	4.837612545	0.00000949	0.000124744	3.178899605	GPR1
RNFT2	0.874855311	4.577591725	4.837260884	0.00000951	0.000124772	3.177680306	RNFT2
LSM3	0.421228551	9.430564471	4.836293011	0.00000954	0.000125079	3.174324641	LSM3
TAC1	2.015991942	6.044587286	4.835440521	0.00000957	0.000125203	3.171369254	TAC1
TRRAP	0.347498655	7.789451062	4.835440411	0.00000957	0.000125203	3.171368872	TRRAP
GALC	0.481717131	8.693055935	4.833137385	0.00000965	0.000126119	3.163385925	GALC
DNAJA1	-0.464480477	10.51131674	-4.831074943	0.00000972	0.000126931	3.156238294	DNAJA1
NFIC	-0.826990973	8.297163019	-4.82919482	0.00000979	0.000127664	3.149723655	NFIC
ZNF671	1.047961099	5.910646207	4.828311043	0.00000982	0.00012794	3.146661738	ZNF671
MLH1	0.24635931	9.742423225	4.827882898	0.00000983	0.000128005	3.145178481	MLH1
AMZ2	0.379955123	9.413005224	4.827077382	0.00000986	0.000128245	3.142388021	AMZ2
TWIST1	-0.822278076	7.677585717	-4.824823291	0.00000994	0.000129161	3.13458049	TWIST1
CASKIN2	-0.679764951	6.844490098	-4.823473684	0.00000999	0.000129658	3.129906587	CASKIN2
EIF5B	-0.553082987	7.944608073	-4.820241229	0.0000101	0.000130992	3.118714375	EIF5B
LOC441601	1.105062327	4.789865654	4.820069634	0.0000101	0.000130992	3.118120324	LOC441601
TARS	-0.520601032	8.941811904	-4.819322906	0.0000101	0.00013121	3.115535317	TARS
SETD5	-0.522579813	9.608559185	-4.818327336	0.0000102	0.000131547	3.112089142	SETD5
AGFG1	-0.625290199	8.146361724	-4.81791468	0.0000102	0.000131608	3.110660815	AGFG1
PCDH17	-0.799055353	7.63909513	-4.81687524	0.0000102	0.000131809	3.107063247	PCDH17
NID2	1.267697221	9.947734735	4.816849438	0.0000102	0.000131809	3.106973949	NID2
HLA-DMA	0.681914295	11.15355662	4.816390352	0.0000103	0.000131809	3.105385129	HLA-DMA
RPL12	0.299627823	13.31071221	4.816354182	0.0000103	0.000131809	3.105259954	RPL12
HLA-DQB2	0.968342286	6.701078434	4.811253438	0.0000104	0.000134122	3.087611629	HLA-DQB2
CDK13	-0.310589138	6.685486451	-4.809973328	0.0000105	0.000134606	3.083183781	CDK13
SMPDL3A	0.738140208	8.459046374	4.809147366	0.0000105	0.00013487	3.080327083	SMPDL3A
QSER1	-0.612835361	5.379472306	-4.808065849	0.0000106	0.00013519	3.076586836	QSER1
SREK1IP1	-0.452956893	6.127252149	-4.8079253	0.0000106	0.00013519	3.076100798	SREK1IP1
BHLHE41	0.838533404	9.037609204	4.804842743	0.0000107	0.000136563	3.065442422	BHLHE41
UBE2D3	-0.319380801	10.83202423	-4.803832194	0.0000107	0.000136923	3.061948955	UBE2D3
SSTR2	-0.546489539	5.691235487	-4.803059354	0.0000108	0.000137072	3.059277459	SSTR2
N4BP2L2-IT2	-0.849129645	5.716308646	-4.802966482	0.0000108	0.000137072	3.05895644	N4BP2L2-IT2
SART3	-0.307367372	8.117741709	-4.802158584	0.0000108	0.000137333	3.056163983	SART3
TTC17	-0.345834435	8.68163011	-4.800155073	0.0000109	0.000138189	3.049239837	TTC17
ZNF112	0.637030516	5.953380922	4.799351193	0.0000109	0.00013845	3.046461973	ZNF112
ARNTL	-0.969823066	6.730361845	-4.79829533	0.0000109	0.000138838	3.042813675	ARNTL
PANK2	0.376589965	9.379586637	4.797588177	0.000011	0.000138952	3.04037046	PANK2
NR5A1	-1.318171828	3.730428848	-4.797508053	0.000011	0.000138952	3.040093642	NR5A1
LPAR6	0.632202182	9.779458888	4.796686997	0.000011	0.000139223	3.037257111	LPAR6
PAPSS1	0.466216165	10.31732508	4.793838114	0.0000111	0.000140453	3.027416614	PAPSS1
S100G	0.555540873	3.215029434	4.79369035	0.0000111	0.000140453	3.026906284	S100G
GJA8	-0.649594047	3.874466808	-4.789869295	0.0000113	0.000142258	3.01371193	GJA8
PTGER4	0.713922242	9.372575258	4.788338092	0.0000113	0.000142901	3.008425872	PTGER4
PTPRH	-0.497286364	6.59644031	-4.787340739	0.0000114	0.000143272	3.004983185	PTPRH
PITPNB	-0.418145477	10.70360108	-4.786869008	0.0000114	0.000143372	3.003354961	PITPNB
PLCG2	0.342556659	8.401870755	4.785533781	0.0000115	0.000143919	2.998746677	PLCG2
MICALL1	-0.597510058	6.573747502	-4.783956999	0.0000115	0.000144594	2.99330544	MICALL1
DDX21	-0.922130457	10.41541356	-4.783341155	0.0000115	0.000144771	2.991180467	DDX21
ASNS	-0.710614413	7.346434738	-4.782775027	0.0000116	0.000144922	2.989227146	ASNS
MTX2	0.293281307	8.65953694	4.781554455	0.0000116	0.000145273	2.98501613	MTX2
PAAF1	0.695428122	7.68811433	4.781549229	0.0000116	0.000145273	2.984998099	PAAF1
ARTN	-0.582833099	4.880875784	-4.778860973	0.0000117	0.00014654	2.975725187	ARTN
FBP1	1.003251919	9.510400502	4.778242134	0.0000118	0.000146608	2.973590879	FBP1
TNS3	0.53016678	10.60668452	4.778181889	0.0000118	0.000146608	2.973383107	TNS3
WDR83OS	0.367730924	10.46384883	4.777853448	0.0000118	0.000146635	2.972250405	WDR83OS
RNF187	0.490231223	9.992910244	4.776307692	0.0000118	0.000147308	2.966919979	RNF187
PELP1	-0.739940561	6.237012709	-4.773851516	0.000012	0.000148469	2.958451591	PELP1
TENC1	-0.641197705	9.664384179	-4.773513048	0.000012	0.000148503	2.957284773	TENC1
RP5-1184F4.5	-0.759020756	3.314352091	-4.77248215	0.000012	0.000148796	2.953731132	RP5-1184F4.5
HYMAI	-1.164477677	6.45790021	-4.772415698	0.000012	0.000148796	2.953502077	HYMAI
FBXO42	-0.339813979	7.361898634	-4.768036598	0.0000122	0.000151011	2.938410595	FBXO42
FKBP11	0.691799615	9.127653116	4.764849875	0.0000123	0.000152602	2.92743218	FKBP11
HMGCS1	-0.385691942	6.877285391	-4.762614574	0.0000124	0.000153682	2.919733391	HMGCS1
ADCYAP1R1	-1.054452316	5.13486175	-4.761451677	0.0000125	0.000154175	2.915728792	ADCYAP1R1
DBT	-0.523136021	8.625814241	-4.761051576	0.0000125	0.000154245	2.914351086	DBT
FDXR	1.017647813	5.046006823	4.75919743	0.0000126	0.000155124	2.907967201	FDXR
SLC7A6	-0.578923153	7.618927033	-4.757127681	0.0000127	0.00015613	2.900842286	SLC7A6
PPP1CB	-0.496018548	8.628551583	-4.756444619	0.0000127	0.00015636	2.89849121	PPP1CB
CCDC90B	0.396819762	9.501460095	4.754595367	0.0000128	0.000157249	2.892126901	CCDC90B
RBM4B	0.473738357	8.085706745	4.749016586	0.0000131	0.000160224	2.872933836	RBM4B
PA2G4	-0.449407329	9.046932409	-4.748807682	0.0000131	0.000160224	2.872215324	PA2G4
PTGER4P2-CDK2AP2P2	-0.969653099	5.264103596	-4.748550006	0.0000131	0.000160224	2.871329082	PTGER4P2-CDK2AP2P2
PPP1R3C	1.032677081	9.719694641	4.748293386	0.0000131	0.000160224	2.870446494	PPP1R3C
SULF1	0.671806292	9.490142706	4.747891162	0.0000131	0.000160299	2.869063176	SULF1
MED1	-0.570172776	7.226942746	-4.742389024	0.0000134	0.000163331	2.850145579	MED1
PGLYRP1	-0.879934979	3.232840162	-4.742133352	0.0000134	0.000163331	2.849266758	PGLYRP1
LTB4R	-0.780383588	5.894152813	-4.741751533	0.0000134	0.000163396	2.847954369	LTB4R
SLC38A2	-0.535201349	11.07687367	-4.741145019	0.0000134	0.000163593	2.845869759	SLC38A2
ILVBL	0.286877971	7.591912227	4.73928341	0.0000135	0.000164531	2.839472081	ILVBL
GLUL	-0.62172277	11.560184	-4.738713654	0.0000136	0.000164708	2.837514259	GLUL
TPK1	0.409284193	8.225343586	4.737670407	0.0000136	0.000165166	2.833929678	TPK1
FRMD4B	0.459516516	6.939135662	4.733772829	0.0000138	0.000167331	2.820540767	FRMD4B
SEC31B	-1.091126428	5.578808921	-4.731737309	0.0000139	0.000168395	2.813550331	SEC31B
PPIC	0.587703371	10.47955213	4.731093174	0.0000139	0.000168621	2.811338503	PPIC
OBFC1	0.529988379	7.707777506	4.72801118	0.0000141	0.000170193	2.800757436	OBFC1
ECD	0.294839727	8.074361688	4.727969873	0.0000141	0.000170193	2.800615642	ECD
SLCO3A1	-0.476394813	7.949758653	-4.724823849	0.0000143	0.000171958	2.789817972	SLCO3A1
REEP4	0.373649541	8.690075092	4.723882096	0.0000143	0.000172344	2.786586348	REEP4
DIP2A	-1.102452197	6.91313121	-4.723432335	0.0000143	0.000172344	2.785043094	DIP2A
AK1	0.587585812	9.740488167	4.72339575	0.0000143	0.000172344	2.784917566	AK1
BFAR	-0.269902758	8.621671578	-4.723048002	0.0000143	0.000172394	2.783724398	BFAR
ERAP2	1.469854855	7.403823501	4.722405452	0.0000144	0.000172626	2.781519827	ERAP2
STAG3L3	-0.983965071	6.897490033	-4.72125193	0.0000144	0.000173176	2.777562464	STAG3L3
DYRK4	0.745737874	7.730654411	4.718645104	0.0000146	0.000174634	2.768620881	DYRK4
TBC1D4	0.414874668	8.352972814	4.715198577	0.0000148	0.000176636	2.756802475	TBC1D4
PJA1	0.448746125	9.274959734	4.714269254	0.0000148	0.000177056	2.753616419	PJA1
EXTL2	0.480552822	9.435899106	4.713910336	0.0000148	0.000177115	2.752385993	EXTL2
HNRNPH1	-0.676923876	8.917154236	-4.713343344	0.0000149	0.000177306	2.750442345	HNRNPH1
PPP1CC	0.380447143	11.13058196	4.712839115	0.0000149	0.000177458	2.748713934	PPP1CC
EXOC2	0.51683684	6.68833001	4.712007788	0.0000149	0.000177818	2.745864473	EXOC2
BTK	0.477107042	7.772004684	4.710484198	0.000015	0.000178621	2.740642793	BTK
SPRY4	-0.552894976	8.413611361	-4.709539079	0.0000151	0.000179057	2.737404043	SPRY4
UBL4A	0.641353005	8.143866346	4.708746708	0.0000151	0.000179396	2.734688958	UBL4A
CNPY4	-1.123083706	5.335703199	-4.707886116	0.0000151	0.000179779	2.731740346	CNPY4
C14orf132	0.972873406	9.722955193	4.706056685	0.0000152	0.000180729	2.725473042	C14orf132
HMGB1	-0.25098914	12.05677125	-4.705887279	0.0000153	0.000180729	2.724892742	HMGB1
NENF	0.329044066	8.057401501	4.70250767	0.0000154	0.000182756	2.713317888	NENF
ROBO4	-0.451326743	7.267054302	-4.701696522	0.0000155	0.000183054	2.71054034	ROBO4
GBE1	-0.495307085	9.853435719	-4.701525245	0.0000155	0.000183054	2.709953878	GBE1
GTF2E1	0.353836623	8.188511772	4.700478017	0.0000156	0.000183569	2.706368316	GTF2E1
PRR5L	0.863187135	6.557190816	4.699078343	0.0000156	0.000184317	2.701576596	PRR5L
TFDP1	0.376148183	8.689366722	4.698442156	0.0000157	0.000184563	2.69939885	TFDP1
PDLIM2	0.728853587	8.603731347	4.697442177	0.0000157	0.000185051	2.695976073	PDLIM2
SYNC	0.590124622	6.71338976	4.695155712	0.0000158	0.000186396	2.688151082	SYNC
TRIM32	0.364049523	8.746282882	4.687566962	0.0000163	0.000191344	2.662192416	TRIM32
SNX5	0.295088442	9.733705029	4.685975258	0.0000164	0.000192256	2.656750127	SNX5
IGLJ3	1.202580124	6.422920685	4.685382189	0.0000164	0.000192484	2.654722547	IGLJ3
CDH11	0.822194697	9.764141203	4.685041395	0.0000164	0.000192538	2.653557493	CDH11
MYL6B	0.524319561	9.076455353	4.684183125	0.0000165	0.000192804	2.650623548	MYL6B
ARHGAP10	-0.410014247	7.918053073	-4.684133012	0.0000165	0.000192804	2.650452246	ARHGAP10
PLEKHM1	-0.365942383	7.673726391	-4.682441869	0.0000166	0.000193792	2.644671916	PLEKHM1
C1orf123	0.452655387	9.595763759	4.682053943	0.0000166	0.000193881	2.643346116	C1orf123
MCM2	0.583991131	7.59927074	4.680921703	0.0000167	0.000194486	2.639476796	MCM2
ITPKC	-0.48425767	8.264298004	-4.678820625	0.0000168	0.000195769	2.632297689	ITPKC
FCER1A	1.40809771	7.431636335	4.678556041	0.0000168	0.000195772	2.631393748	FCER1A
AIF1	0.729702547	10.21801904	4.677989722	0.0000169	0.000195987	2.62945901	AIF1
ABCA5	-0.65707908	7.569896431	-4.677231525	0.0000169	0.000196336	2.626868921	ABCA5
C5orf15	0.304709158	10.13644889	4.673895101	0.0000171	0.000198506	2.615473588	C5orf15
MTDH	-0.350915549	9.731998851	-4.670953025	0.0000173	0.000200416	2.605428208	MTDH
RMI1	0.566167552	6.879289755	4.670369039	0.0000173	0.000200649	2.603434599	RMI1
GFOD1	-0.482686563	8.218659934	-4.669630167	0.0000174	0.000200968	2.600912403	GFOD1
TSN	0.318629287	8.924600743	4.669407892	0.0000174	0.000200968	2.600153684	TSN
MXRA7	0.290988975	12.09949579	4.668208612	0.0000175	0.0002014	2.596060329	MXRA7
POLR2L	0.465519755	10.10755719	4.668191453	0.0000175	0.0002014	2.596001765	POLR2L
ZBTB38	-0.756338657	8.449253529	-4.668031382	0.0000175	0.0002014	2.595455451	ZBTB38
CEBPA	1.05224706	9.332430095	4.665994786	0.0000176	0.000202683	2.58850541	CEBPA
CLCN3	0.343411199	8.404039177	4.663879824	0.0000177	0.000204031	2.58128941	CLCN3
PXDC1	-0.391386768	9.587359883	-4.66357812	0.0000177	0.000204057	2.580260152	PXDC1
LOC57399	-1.021414339	3.991095204	-4.663331019	0.0000178	0.000204057	2.579417198	LOC57399
RGS10	0.462172269	8.493823335	4.661985282	0.0000178	0.000204851	2.574826731	RGS10
CALM1	0.700246245	7.651373592	4.661408694	0.0000179	0.000205085	2.572860107	CALM1
RBM28	-0.510705077	7.807852635	-4.659763321	0.000018	0.000206104	2.567248689	RBM28
PRKY	-0.969029651	5.991827055	-4.655310957	0.0000183	0.000209211	2.552068805	PRKY
EIF4E2	0.347480505	8.220390223	4.653397578	0.0000184	0.00021045	2.545547384	EIF4E2
ZNF451	-0.385263859	7.633240702	-4.652411147	0.0000185	0.000210999	2.542185786	ZNF451
PIGT	0.372695579	10.00527805	4.649819436	0.0000186	0.000212763	2.533355217	PIGT
MYL12A	-0.466839384	9.607598994	-4.649531516	0.0000187	0.000212788	2.532374347	MYL12A
MYO15B	-0.503174168	7.796886269	-4.648937014	0.0000187	0.000213046	2.530349115	MYO15B
POLR2G	0.353419519	10.7042099	4.646070089	0.0000189	0.000215037	2.520584323	POLR2G
SNX10	0.714963712	8.37387425	4.645659849	0.0000189	0.000215157	2.519187266	SNX10
PIGO	0.393858674	6.735906122	4.644299679	0.000019	0.000216006	2.514555666	PIGO
TPSB2	1.084050902	10.19221566	4.64330339	0.0000191	0.000216573	2.511163537	TPSB2
LRRFIP2	-0.332989983	8.248990104	-4.643054517	0.0000191	0.000216573	2.510316236	LRRFIP2
RTCB	0.310370279	9.823216144	4.642664164	0.0000191	0.000216679	2.508987299	RTCB
UQCRC1	0.448124992	9.667179255	4.642174206	0.0000191	0.000216861	2.50731934	UQCRC1
IER3	-1.34588254	10.42194454	-4.640423462	0.0000193	0.000218021	2.501359952	IER3
ABL2	-0.522448706	7.068807171	-4.639482376	0.0000193	0.000218555	2.498157005	ABL2
HEBP1	0.446806804	10.19688404	4.639105675	0.0000194	0.000218652	2.496875002	HEBP1
YTHDC1	-0.414858492	9.516860932	-4.637296231	0.0000195	0.000219867	2.490717709	YTHDC1
JAG1	-0.524141272	9.228945127	-4.636951185	0.0000195	0.000219939	2.48954369	JAG1
SC5D	0.446057838	7.638350346	4.635737946	0.0000196	0.000220692	2.485415965	SC5D
GLRB	0.737453064	6.243320221	4.634940854	0.0000196	0.000220954	2.482704341	GLRB
PUS1	-0.870759072	6.364971712	-4.63483679	0.0000197	0.000220954	2.482350344	PUS1
IFI27	0.690355918	11.3531206	4.634649567	0.0000197	0.000220954	2.48171347	IFI27
CD86	0.579530976	7.890696209	4.633212827	0.0000198	0.000221888	2.47682652	CD86
FAM155A	0.954322225	6.017264616	4.632420018	0.0000198	0.000222316	2.474130148	FAM155A
ZNF281	-0.435733329	6.655829132	-4.631963299	0.0000199	0.000222478	2.472576931	ZNF281
FOCAD	0.420662468	7.725476884	4.627372253	0.0000202	0.00022594	2.456967545	FOCAD
DDX31	-1.049490959	5.16088875	-4.626880969	0.0000202	0.000226133	2.455297624	DDX31
KDM6B	-0.888212971	8.473889424	-4.62614008	0.0000203	0.000226419	2.452779427	KDM6B
CLUH	-0.4350501	8.159213129	-4.626025371	0.0000203	0.000226419	2.452389561	CLUH
SRPK3	0.653593918	6.103617604	4.623433609	0.0000205	0.000228312	2.443582035	SRPK3
MAPKAPK2	-0.517632161	8.204008106	-4.622831712	0.0000205	0.000228598	2.441536948	MAPKAPK2
LSM14A	-0.266068923	9.063168445	-4.620584766	0.0000207	0.000230226	2.433903525	LSM14A
RAB8A	0.33465983	9.883188891	4.620088554	0.0000207	0.000230428	2.432218003	RAB8A
DOLK	0.308214112	8.16805295	4.619564144	0.0000208	0.000230654	2.430436794	DOLK
SMARCA4	-0.40436164	7.822455186	-4.61918321	0.0000208	0.000230762	2.429142972	SMARCA4
LRRC40	-0.345369025	7.884024238	-4.612933434	0.0000212	0.000235734	2.407923055	LRRC40
C9orf16	0.390321899	8.778376459	4.611355615	0.0000214	0.00023674	2.402567995	C9orf16
DHRS7B	0.517037994	8.284649999	4.611237756	0.0000214	0.00023674	2.402168019	DHRS7B
IRX4	0.945993772	4.102617983	4.610713521	0.0000214	0.000236972	2.400388997	IRX4
TBX2	-0.756818464	6.248396587	-4.61031379	0.0000214	0.000237099	2.399032546	TBX2
DHRS7	0.430867379	9.291005591	4.607165188	0.0000217	0.00023939	2.388349995	DHRS7
RRS1	-0.810294158	8.256433577	-4.607110645	0.0000217	0.00023939	2.388164971	RRS1
IL3RA	-1.251895873	5.550457456	-4.606656771	0.0000217	0.000239445	2.386625359	IL3RA
WASL	-0.959789979	5.220600852	-4.606550841	0.0000217	0.000239445	2.386266039	WASL
THEM6	0.609755993	6.698947103	4.605549512	0.0000218	0.000240086	2.382869668	THEM6
IFNGR2	0.309827437	11.11644532	4.603567625	0.000022	0.000241569	2.37614839	IFNGR2
SND1-IT1	-1.418370507	5.918157675	-4.600747866	0.0000222	0.000243785	2.366587932	SND1-IT1
WAC	-0.358306945	9.702074042	-4.598275286	0.0000224	0.000245718	2.358206857	WAC
UBE2G2	-0.519411231	8.274241139	-4.597109164	0.0000225	0.000246333	2.354254894	UBE2G2
NQO2	0.771974799	9.263257072	4.597077238	0.0000225	0.000246333	2.354146705	NQO2
PARP2	0.230144149	8.598247204	4.595426367	0.0000226	0.000247564	2.348552762	PARP2
ZNF609	-0.447595142	6.173022991	-4.592980576	0.0000228	0.000249502	2.340266985	ZNF609
NDST2	0.323628585	8.360708352	4.591307599	0.0000229	0.000250768	2.334600521	NDST2
SPAST	0.375608412	6.303777797	4.590160987	0.000023	0.00025157	2.330717444	SPAST
OLR1	1.493633308	7.856629822	4.589390995	0.0000231	0.000251988	2.328110071	OLR1
TSPAN4	0.498876315	9.734996947	4.589057422	0.0000231	0.000251988	2.326980579	TSPAN4
ADRBK1	-0.313101136	7.862541215	-4.588555563	0.0000232	0.000251988	2.325281335	ADRBK1
MRC2	0.7474765	10.48472302	4.588480151	0.0000232	0.000251988	2.325026007	MRC2
IFIT1	1.042384064	8.652746826	4.588425237	0.0000232	0.000251988	2.32484008	IFIT1
DNASE2	0.519416808	9.144542383	4.588007854	0.0000232	0.000251988	2.323426951	DNASE2
RTFDC1	0.280559712	9.523631064	4.587979938	0.0000232	0.000251988	2.323332438	RTFDC1
ZMAT3	0.676111462	8.190594441	4.58680985	0.0000233	0.000252816	2.319371216	ZMAT3
ASXL1	-0.282599608	8.549649167	-4.586040229	0.0000234	0.000253288	2.316765998	ASXL1
SNRPA1	-0.554997371	8.26705053	-4.585135791	0.0000234	0.000253797	2.313704676	SNRPA1
UAP1	-0.658767853	11.51519319	-4.584914699	0.0000235	0.000253797	2.312956372	UAP1
MED13	-0.411325604	9.268551864	-4.584743451	0.0000235	0.000253797	2.312376781	MED13
TRAPPC10	-1.148423154	6.123773668	-4.583678635	0.0000236	0.000254537	2.30877313	TRAPPC10
AP1AR	-0.45745182	6.517345873	-4.583405109	0.0000236	0.000254564	2.3078475	AP1AR
MED7	0.476155194	7.7573242	4.582535997	0.0000237	0.00025513	2.304906542	MED7
NID1	-0.94067562	8.413956866	-4.579948531	0.0000239	0.000257258	2.296152469	NID1
ARPC1B	0.465666244	11.21105515	4.57886715	0.000024	0.000258024	2.292494569	ARPC1B
DUSP4	-1.379159363	5.674847862	-4.57752572	0.0000241	0.00025903	2.287957585	DUSP4
HIP1R	-0.359067181	6.666927836	-4.576875798	0.0000241	0.000259404	2.285759648	HIP1R
TM9SF2	0.325470642	11.14170921	4.575681339	0.0000242	0.000260281	2.281720551	TM9SF2
SAFB2	-0.35020509	7.929329467	-4.575094993	0.0000243	0.000260498	2.279737991	SAFB2
ZNHIT1	0.49549001	8.632003528	4.5749636	0.0000243	0.000260498	2.279293737	ZNHIT1
NCF1	1.093183328	8.238971381	4.572419938	0.0000245	0.000262629	2.27069458	NCF1
CREBL2	0.471506176	9.726032034	4.571646081	0.0000246	0.000263125	2.268078909	CREBL2
DCAF6	0.349903956	8.791029562	4.571247174	0.0000246	0.000263272	2.26673067	DCAF6
FBXO11	-0.361409674	7.400900183	-4.570426179	0.0000247	0.000263673	2.263956016	FBXO11
PTDSS2	-0.533461139	6.401467487	-4.570336122	0.0000247	0.000263673	2.263651673	PTDSS2
SFT2D2	0.479032771	7.718593751	4.568910558	0.0000248	0.000264782	2.258834413	SFT2D2
TCEB3-AS1	0.847798597	6.323954732	4.568230177	0.0000249	0.000265194	2.256535524	TCEB3-AS1
CSNK1G2	-0.39736694	8.182700034	-4.567871725	0.0000249	0.000265306	2.255324443	CSNK1G2
CYP26B1	-0.641790393	7.980830602	-4.567204856	0.000025	0.000265525	2.25307145	CYP26B1
HPCA	-0.642800664	3.404345663	-4.567158994	0.000025	0.000265525	2.252916514	HPCA
44987	0.458357421	8.829276285	4.563518023	0.0000253	0.000268547	2.240618439	44987
PABPN1	-0.776595496	8.705955203	-4.563480806	0.0000253	0.000268547	2.240492756	PABPN1
EVL	0.494355678	8.60677668	4.562630462	0.0000254	0.000269129	2.237621238	EVL
RRAS	1.045196008	8.995018553	4.56222416	0.0000254	0.000269288	2.236249292	RRAS
CH25H	-1.108710356	6.704477782	-4.558200303	0.0000258	0.000272916	2.222665208	CH25H
ENOSF1	-0.552376127	7.816377534	-4.557540056	0.0000259	0.000273323	2.220436836	ENOSF1
RTEL1	-0.287625017	7.090069981	-4.556332452	0.000026	0.000274261	2.216361496	RTEL1
DCTD	0.261261471	9.625329523	4.554891435	0.0000261	0.00027543	2.211499127	DCTD
SNUPN	0.505386018	8.707135031	4.554268331	0.0000262	0.000275805	2.209396837	SNUPN
PRKCI	-0.319161826	7.781358333	-4.553940764	0.0000262	0.000275892	2.208291714	PRKCI
COX5B	0.411974508	10.45061307	4.553501645	0.0000262	0.000276089	2.206810305	COX5B
KAZN	-0.523789716	7.177926222	-4.551783962	0.0000264	0.000277537	2.201016191	KAZN
MGAT4A	0.614897774	6.769391464	4.549115917	0.0000266	0.000279859	2.192018376	MGAT4A
AGGF1	0.331676341	7.20773468	4.548951054	0.0000267	0.000279859	2.19146247	AGGF1
SETD1A	-0.615602271	6.254444152	-4.547420499	0.0000268	0.00028114	2.186301995	SETD1A
CPA3	0.993252365	9.840772169	4.546179971	0.0000269	0.000282139	2.182119998	CPA3
DCUN1D1	0.261899578	8.710836663	4.543993112	0.0000271	0.000284088	2.174749109	DCUN1D1
PNMA1	0.288470216	9.389937336	4.543056609	0.0000272	0.000284791	2.17159311	PNMA1
SGCB	0.638324608	7.945321642	4.539356418	0.0000276	0.000288294	2.159126585	SGCB
CDADC1	-0.457288187	5.996023817	-4.537398914	0.0000278	0.000290051	2.152533417	CDADC1
LINC00094	0.640802143	7.391021884	4.536760937	0.0000278	0.000290463	2.15038491	LINC00094
GABRB1	1.032785899	7.484477972	4.536280515	0.0000279	0.000290713	2.148767094	GABRB1
GUSB	0.473480162	10.76433798	4.535751002	0.0000279	0.000291015	2.14698406	GUSB
G6PC3	0.455368049	8.956722083	4.533586464	0.0000281	0.000293002	2.139696431	G6PC3
NMD3	0.503126171	8.361199622	4.532905958	0.0000282	0.000293463	2.137405629	NMD3
CIB1	0.346658572	9.662562315	4.530369639	0.0000285	0.000295854	2.12886902	CIB1
IGHG1	1.045331859	4.336992246	4.529160985	0.0000286	0.000296871	2.124801807	IGHG1
GSTZ1	1.14769497	5.934807162	4.526990935	0.0000288	0.000298707	2.11750073	GSTZ1
TECR	0.375069407	8.986333189	4.526942587	0.0000288	0.000298707	2.117338086	TECR
SPHK1	-0.701402562	8.287511547	-4.526403896	0.0000289	0.000299028	2.115525945	SPHK1
NLGN4Y	-1.77322986	4.624501791	-4.523822228	0.0000291	0.000301512	2.10684273	NLGN4Y
NME4	0.588213964	9.212967001	4.522401256	0.0000293	0.000302776	2.102064436	NME4
CLN5	0.398013686	8.122942423	4.521183618	0.0000294	0.000303827	2.097970465	CLN5
PDE4B	-0.844604996	8.502943077	-4.517224068	0.0000298	0.00030784	2.084661265	PDE4B
ENC1	0.677513686	7.169493729	4.516138389	0.0000299	0.000308538	2.081012964	ENC1
SSX2B	1.059522319	3.839080183	4.516113705	0.0000299	0.000308538	2.080930023	SSX2B
REL	-0.368916341	6.790055675	-4.515633488	0.00003	0.000308807	2.079316447	REL
S100A11	0.447512753	11.80703314	4.515121448	0.00003	0.000308859	2.077596037	S100A11
SSPN	0.671996841	8.825320323	4.515119136	0.00003	0.000308859	2.07758827	SSPN
MPG	0.41119932	8.270764876	4.514735705	0.0000301	0.000309023	2.076300034	MPG
SLC7A7	0.667845658	10.15299313	4.513216503	0.0000302	0.000310426	2.071196413	SLC7A7
NOLC1	-0.601455764	8.708917673	-4.512984341	0.0000303	0.000310426	2.070416557	NOLC1
GPR157	-0.703750222	5.666620204	-4.510486731	0.0000305	0.000312911	2.062028077	GPR157
NME3	0.672135713	8.132052994	4.509023054	0.0000307	0.000314271	2.057113214	NME3
RUFY3	-0.399173457	7.202509111	-4.507427506	0.0000309	0.000315782	2.05175642	RUFY3
TTC1	0.426629198	8.771559301	4.505672232	0.000031	0.000317479	2.04586444	TTC1
ZNF322	0.452422717	6.783985984	4.504754929	0.0000311	0.000318246	2.042785745	ZNF322
GPR65	0.86328917	7.479117088	4.5040038	0.0000312	0.000318703	2.040264996	GPR65
TUBD1	0.433544802	6.86610773	4.503806284	0.0000312	0.000318703	2.039602175	TUBD1
SCUBE2	0.699623576	7.137286308	4.503653408	0.0000313	0.000318703	2.039089167	SCUBE2
ERICH1	-0.578423032	3.090687949	-4.502476849	0.0000314	0.000319765	2.035141258	ERICH1
CLDN18	-0.507818517	4.826197967	-4.499667305	0.0000317	0.000322678	2.025715947	CLDN18
UNC50	0.419015691	9.856493092	4.498899449	0.0000318	0.000323288	2.02314048	UNC50
CD14	0.610312084	11.6120524	4.49615912	0.0000321	0.000326153	2.01395089	CD14
COL4A3BP	-0.553837623	8.344677928	-4.495761383	0.0000321	0.000326345	2.01261732	COL4A3BP
RMDN3	0.502054643	9.333855132	4.495206182	0.0000322	0.000326718	2.010755884	RMDN3
PCBP2	-0.291013634	10.32231308	-4.494356619	0.0000323	0.00032743	2.007907754	PCBP2
ERP29	0.532516125	10.80570341	4.493863417	0.0000324	0.000327733	2.006254434	ERP29
USP9Y	-1.837244658	4.48943197	-4.493614593	0.0000324	0.000327755	2.005420353	USP9Y
LRRC3	-1.033850728	3.719846548	-4.493012521	0.0000325	0.000328091	2.00340225	LRRC3
MNT	-0.423049329	8.800639927	-4.492864739	0.0000325	0.000328091	2.002906917	MNT
TOPORS-AS1	0.624694954	7.028226892	4.492290556	0.0000325	0.000328489	2.000982447	TOPORS-AS1
MXD1	-1.291106581	3.37090398	-4.491033546	0.0000327	0.000329678	1.996769791	MXD1
OR10C1	-0.449583955	6.154839575	-4.48984221	0.0000328	0.000330794	1.992777761	OR10C1
ZNF821	0.718149118	5.638493672	4.489511995	0.0000329	0.000330913	1.991671342	ZNF821
FUS	-0.40557457	8.480216753	-4.487402214	0.0000331	0.000333106	1.984603232	FUS
TMEM187	0.746753766	7.280350163	4.483948985	0.0000335	0.0003369	1.973037855	TMEM187
DOPEY2	0.502934143	6.000619143	4.482267472	0.0000337	0.000338623	1.967407798	DOPEY2
PAQR6	-0.61520916	5.897820048	-4.481797572	0.0000338	0.000338911	1.965834658	PAQR6
CD93	-0.672389632	9.797587177	-4.479265386	0.0000341	0.000341663	1.957358751	CD93
RGS1	-1.840830511	7.244327655	-4.478901169	0.0000341	0.000341699	1.956139814	RGS1
NDUFB7	0.577594712	7.236540202	4.478698096	0.0000341	0.000341699	1.955460201	NDUFB7
GTF2H2B	-1.051767763	5.940837829	-4.478552719	0.0000341	0.000341699	1.954973688	GTF2H2B
ANPEP	-0.73014243	9.345320672	-4.477264036	0.0000343	0.000342974	1.950661359	ANPEP
CCNT1	-0.827578673	6.688170561	-4.476798317	0.0000344	0.000343008	1.949103068	CCNT1
NDUFC1	0.455419845	10.62125753	4.476781688	0.0000344	0.000343008	1.949047428	NDUFC1
APPL2	0.38125074	7.833190429	4.476372266	0.0000344	0.000343228	1.947677576	APPL2
SLC26A1	-0.441425339	5.412720897	-4.474868099	0.0000346	0.00034477	1.942645434	SLC26A1
SLC39A6	0.325770827	9.879783645	4.471582761	0.000035	0.000348489	1.931657325	SLC39A6
NUP153	-0.563057137	9.187547795	-4.470475856	0.0000351	0.000349567	1.927956075	NUP153
DDA1	0.546225845	7.65305969	4.468322339	0.0000354	0.000351937	1.920756472	DDA1
ZMYM5	-0.325133266	5.446047459	-4.468063108	0.0000354	0.00035197	1.919889927	ZMYM5
ADCK2	0.428801551	7.190095773	4.467843659	0.0000355	0.00035197	1.919156385	ADCK2
LARP1	-0.441170458	9.628920518	-4.467413449	0.0000355	0.000352223	1.917718394	LARP1
PDHB	0.507106385	9.818518197	4.466865457	0.0000356	0.000352621	1.915886812	PDHB
RARRES3	0.764231262	9.185583012	4.465444418	0.0000358	0.000354102	1.911137714	RARRES3
LRMP	0.854408696	6.905140472	4.464232865	0.0000359	0.000355329	1.907089304	LRMP
SOGA1	-0.722342502	6.03344223	-4.462948314	0.0000361	0.00035665	1.90279756	SOGA1
PSG7	-0.974666029	5.078544304	-4.462579515	0.0000361	0.00035683	1.9015655	PSG7
EPHB2	0.435729081	7.09693856	4.459464384	0.0000365	0.000360462	1.891160662	EPHB2
NXT2	0.386207285	7.308727344	4.4585819	0.0000366	0.000361293	1.88821373	NXT2
ATP8B4	0.611376082	7.024726487	4.456370859	0.0000369	0.000363816	1.880831536	ATP8B4
INPP5B	-0.452851908	6.701205114	-4.456080149	0.0000369	0.0003639	1.879861052	INPP5B
TPGS2	0.442665948	7.99731467	4.455787162	0.000037	0.000363988	1.878882997	TPGS2
YWHAE	-0.33016859	9.775345135	-4.454888049	0.0000371	0.00036485	1.875881761	YWHAE
SMAD2	0.26535168	9.164290728	4.454634579	0.0000371	0.000364888	1.875035736	SMAD2
ATP5H	0.364169896	11.57239338	4.453844584	0.0000372	0.000365612	1.872399056	ATP5H
NECAP2	0.437819853	9.586154509	4.45313174	0.0000373	0.000365874	1.870020073	NECAP2
COMMD3	0.390640425	9.799700331	4.453051402	0.0000373	0.000365874	1.869751973	COMMD3
DGKD	-0.644904151	8.035005597	-4.452969892	0.0000374	0.000365874	1.869479966	DGKD
CRIP1	0.956538198	10.96285803	4.452661589	0.0000374	0.000365984	1.868451138	CRIP1
SAMSN1	0.667722279	8.190286389	4.452365969	0.0000374	0.000366077	1.867464669	SAMSN1
NAGA	0.458264524	9.067871146	4.45156164	0.0000375	0.000366823	1.864780828	NAGA
TFRC	-1.023416191	9.248885996	-4.451334267	0.0000376	0.00036683	1.864022186	TFRC
DDX43	-1.193390508	3.83390386	-4.450568765	0.0000377	0.000367399	1.861468188	DDX43
ZNF185	0.483172993	8.012400176	4.450446448	0.0000377	0.000367399	1.861060113	ZNF185
RITA1	0.672862567	6.025416892	4.449102669	0.0000379	0.000368845	1.856577357	RITA1
PMS2P1	0.238665424	9.118176652	4.448713173	0.0000379	0.000369061	1.855278149	PMS2P1
LAMA3	-1.43350645	6.157154177	-4.445737974	0.0000383	0.000372634	1.8453559	LAMA3
PINLYP	0.853993004	6.06197929	4.442646154	0.0000387	0.000376393	1.835048209	PINLYP
MUC5AC	-0.579476528	5.561098701	-4.441272705	0.0000389	0.000377913	1.830470465	MUC5AC
TRA2B	-0.384361309	9.923325802	-4.440624001	0.000039	0.000378478	1.828308562	TRA2B
BRPF1	-0.40597591	7.307443533	-4.439146238	0.0000392	0.000380144	1.823384279	BRPF1
WASF1	-0.50825239	6.736854823	-4.438726479	0.0000393	0.000380409	1.821985684	WASF1
CES1P1	-1.055044554	3.288528695	-4.43704748	0.0000395	0.000382353	1.816392084	CES1P1
KXD1	0.317982011	8.657253206	4.436438658	0.0000396	0.000382872	1.814364046	KXD1
SLC1A4	0.40277827	8.474286231	4.434825318	0.0000398	0.00038474	1.808990548	SLC1A4
MRPL40	0.501815614	8.806401999	4.434370235	0.0000399	0.000385055	1.807474995	MRPL40
ALDH2	0.624391019	11.52555706	4.433322112	0.00004	0.000386171	1.803984745	ALDH2
NFYC	0.26005434	8.129317255	4.432638401	0.0000401	0.000386797	1.80170821	NFYC
KCTD20	-0.528312576	7.591160584	-4.432046685	0.0000402	0.0003873	1.799738129	KCTD20
IQCE	0.359599127	6.851735955	4.426836386	0.0000409	0.00039411	1.782396423	IQCE
ATP5A1	0.210720115	11.83275012	4.424761635	0.0000412	0.00039667	1.775493755	ATP5A1
HINT1	0.29919029	11.20608742	4.422697107	0.0000415	0.000399233	1.768626705	HINT1
COQ10B	-0.383941929	9.535983742	-4.421817439	0.0000416	0.000400154	1.765701232	COQ10B
ELOVL5	-0.403891851	9.091353469	-4.420043426	0.0000419	0.000402137	1.759802364	ELOVL5
GPATCH4	-0.30134419	6.545883503	-4.419962668	0.0000419	0.000402137	1.759533859	GPATCH4
GPX1	0.522098455	11.92784928	4.419402962	0.000042	0.000402615	1.75767301	GPX1
PODNL1	-1.430454033	5.267338857	-4.417987682	0.0000422	0.000404104	1.752968172	PODNL1
POU5F1P3	-0.806920015	3.653457366	-4.417907312	0.0000422	0.000404104	1.752701019	POU5F1P3
KDM5D	-2.279618753	6.684505386	-4.415093317	0.0000426	0.000407779	1.74334874	KDM5D
PDE1A	0.743782561	8.775695047	4.411815773	0.0000431	0.000412153	1.732459623	PDE1A
LMAN2L	0.547584096	8.395266919	4.410169502	0.0000434	0.00041421	1.726991683	LMAN2L
SYNCRIP	-0.402063164	9.143375086	-4.407919786	0.0000437	0.000417153	1.719521109	SYNCRIP
ATP6V1C1	0.410221624	7.977735142	4.407306946	0.0000438	0.000417727	1.717486397	ATP6V1C1
ADM2	-0.932796119	6.258300589	-4.406320785	0.000044	0.00041872	1.714212512	ADM2
RNMT	-0.337275501	7.496106617	-4.406190109	0.000044	0.00041872	1.713778717	RNMT
COG7	1.028705809	6.207327857	4.402877752	0.0000445	0.000423259	1.702785113	COG7
ORC5	0.375950381	6.978101228	4.399219968	0.0000451	0.000428361	1.690649886	ORC5
ATN1	-0.491910775	7.699985777	-4.395746687	0.0000456	0.000433018	1.679131474	ATN1
TSPAN2	0.871455932	3.97508712	4.395679721	0.0000456	0.000433018	1.678909441	TSPAN2
CRHBP	0.807507394	6.008751687	4.394761023	0.0000458	0.000434077	1.675863562	CRHBP
TAP2	-0.443151736	6.730694619	-4.394082004	0.0000459	0.000434775	1.673612529	TAP2
RGS4	0.801417398	5.577524058	4.390414173	0.0000465	0.00044	1.661456243	RGS4
FAM134A	0.289852233	8.923026205	4.39021593	0.0000465	0.00044	1.66079935	FAM134A
HDAC11	-0.710493526	4.799100861	-4.389905341	0.0000465	0.000440143	1.659770228	HDAC11
ANGPT1	0.679166606	8.301648349	4.389263545	0.0000467	0.000440682	1.657643775	ANGPT1
SLC37A1	-0.993726994	3.676848898	-4.38912127	0.0000467	0.000440682	1.657172398	SLC37A1
EIF3B	-0.431635521	9.907883563	-4.387859313	0.0000469	0.000442288	1.652991703	EIF3B
PDIA6	0.378547702	10.84529505	4.387288449	0.000047	0.000442495	1.65110071	PDIA6
TMEM51	1.064581971	7.955280018	4.387106186	0.000047	0.000442495	1.650496986	TMEM51
PPP1CA	0.451149051	9.295169826	4.387077031	0.000047	0.000442495	1.650400415	PPP1CA
PBX2	-0.425783544	7.401535727	-4.385924208	0.0000472	0.000443939	1.646582142	PBX2
MXRA8	0.605591934	11.15086011	4.384363126	0.0000475	0.000446022	1.641412485	MXRA8
RCBTB1	0.509851581	7.32472326	4.383748176	0.0000476	0.000446642	1.639376279	RCBTB1
AGPS	0.372652371	7.96662736	4.377728014	0.0000486	0.000455746	1.619450137	AGPS
MRPL16	0.328127862	9.095398886	4.377274737	0.0000486	0.000455895	1.617950397	MRPL16
ZNF587	-0.578013871	8.276464463	-4.377203435	0.0000486	0.000455895	1.617714493	ZNF587
C14orf169	0.284897108	8.527589592	4.376238059	0.0000488	0.000457086	1.61452068	C14orf169
MAN1B1	0.392948762	7.829661776	4.375648922	0.0000489	0.000457681	1.612571776	MAN1B1
SDF4	0.33276338	9.895705601	4.372069527	0.0000495	0.000463062	1.600733779	SDF4
PARK7	0.31497466	12.11069831	4.371106614	0.0000497	0.000464267	1.597550014	PARK7
PGAP2	0.338497668	7.936898506	4.367066559	0.0000504	0.000470201	1.584195907	PGAP2
HTR4	-0.598783722	5.549406959	-4.367020235	0.0000504	0.000470201	1.584042822	HTR4
LINC00965	0.889550921	5.353312221	4.366502862	0.0000505	0.000470455	1.582333147	LINC00965
TIAL1	-0.321394462	7.890958887	-4.366436293	0.0000505	0.000470455	1.582113175	TIAL1
MS4A6A	0.631343861	11.38227819	4.362736959	0.0000512	0.000475881	1.569891714	MS4A6A
THBS1	-1.068568798	6.902559682	-4.362704723	0.0000512	0.000475881	1.56978524	THBS1
MCOLN3	1.083110489	6.623458195	4.359274323	0.0000518	0.000481221	1.558457017	MCOLN3
SSB	-0.359227095	8.488209879	-4.358366552	0.0000519	0.000482349	1.555460042	SSB
HOXB7	0.44399064	7.792258028	4.358172788	0.000052	0.000482349	1.554820379	HOXB7
EIF1AY	-2.151988236	4.843009876	-4.355204463	0.0000525	0.000486979	1.545023008	EIF1AY
RIMS3	0.434510843	6.646443203	4.353210859	0.0000529	0.000489994	1.538444755	RIMS3
CD74	0.587168497	13.23268609	4.352532858	0.000053	0.000490303	1.53620792	CD74
PEPD	0.573415394	9.927609312	4.352478631	0.000053	0.000490303	1.536029025	PEPD
TAS2R13	0.519430693	3.31586496	4.352390465	0.000053	0.000490303	1.535738167	TAS2R13
SNX7	0.451251147	10.08796021	4.349740172	0.0000535	0.000494267	1.52699628	SNX7
KDM3A	-0.353279032	8.690367046	-4.349642382	0.0000535	0.000494267	1.526673777	KDM3A
TMEM63A	-0.61446325	6.315847977	-4.349082177	0.0000536	0.000494792	1.524826334	TMEM63A
ADORA3	0.806711933	9.333568198	4.348911444	0.0000537	0.000494792	1.524263313	ADORA3
DYNLL1	0.381522686	11.56463226	4.347397184	0.0000539	0.00049667	1.519270301	DYNLL1
ANK1	0.477165051	5.443944915	4.347394615	0.0000539	0.00049667	1.519261831	ANK1
FLJ22184	-0.385544002	3.376659756	-4.345997933	0.0000542	0.000498713	1.514657302	FLJ22184
KIAA0930	0.348791217	9.278628504	4.34345539	0.0000547	0.000502717	1.50627709	KIAA0930
ILK	0.406971101	10.25147951	4.343265773	0.0000547	0.000502717	1.505652214	ILK
SLC25A11	0.301091685	8.675218519	4.342159689	0.0000549	0.000504277	1.502007433	SLC25A11
PUS7	-0.789467666	8.419455953	-4.341835812	0.000055	0.000504474	1.500940279	PUS7
MYOG	-0.662540634	4.576933494	-4.33935662	0.0000555	0.000508451	1.492772862	MYOG
DBP	0.710250689	6.376758577	4.337118361	0.0000559	0.000512031	1.485401231	DBP
DNALI1	0.781357093	5.674285562	4.335544933	0.0000562	0.000514451	1.48022037	DNALI1
TLE6	0.602070218	5.75208024	4.334743725	0.0000564	0.000515504	1.477582588	TLE6
KMT2B	-0.579456894	6.672590491	-4.334381814	0.0000564	0.000515774	1.476391166	KMT2B
CORO1A	0.870974997	8.096275829	4.332965152	0.0000567	0.000517459	1.471727963	CORO1A
RAB32	0.403474558	9.391463321	4.332774781	0.0000568	0.000517459	1.471101384	RAB32
IGJ	2.079240761	6.663478792	4.332668984	0.0000568	0.000517459	1.470753172	IGJ
CRYBG3	-0.411137874	8.509035668	-4.332598092	0.0000568	0.000517459	1.470519848	CRYBG3
CTTN	-0.365515059	8.298557668	-4.328374682	0.0000576	0.000524692	1.456622991	CTTN
KCNQ2	0.529617179	4.508557922	4.327918894	0.0000577	0.000525138	1.455123667	KCNQ2
MSTN	0.960934367	2.946809116	4.326127561	0.0000581	0.000528018	1.449231834	MSTN
ACACB	-1.176182375	7.694774782	-4.32528315	0.0000582	0.000529178	1.44645494	ACACB
ARRB1	0.628570166	8.366448045	4.322581754	0.0000588	0.000533755	1.437573115	ARRB1
ZBTB14	0.570191587	6.297239436	4.321738633	0.000059	0.000534925	1.434801635	ZBTB14
MEST	1.393225401	9.668909865	4.320313729	0.0000592	0.000537177	1.430118374	MEST
NDUFB6	0.337026173	9.756217448	4.318043743	0.0000597	0.000541015	1.422659212	NDUFB6
GOLM1	0.951186931	9.912141982	4.317544212	0.0000598	0.000541558	1.421018028	GOLM1
C5orf30	0.645612784	6.950057263	4.315810522	0.0000602	0.000544418	1.415322843	C5orf30
ZNF292	-0.448659562	7.838893098	-4.315290699	0.0000603	0.000545003	1.413615448	ZNF292
KHSRP	-0.373665888	8.083346465	-4.314905361	0.0000604	0.000545336	1.41234985	KHSRP
MIPEP	0.375930615	6.998206698	4.314021826	0.0000606	0.000546609	1.409448203	MIPEP
NUP37	0.272691801	8.39481782	4.313265708	0.0000607	0.000547644	1.406965252	NUP37
ZDHHC13	-0.407514314	6.689629218	-4.312662285	0.0000608	0.000548391	1.404983887	ZDHHC13
POLR2J	0.343322797	10.26233499	4.311841512	0.000061	0.000549553	1.402289071	POLR2J
APOBEC3C	0.498519941	8.018157071	4.31000137	0.0000614	0.000552657	1.39624837	APOBEC3C
MAP3K7	0.251276646	8.280581938	4.309389579	0.0000615	0.000553429	1.394240317	MAP3K7
C6orf211	0.524259636	7.746911258	4.307571488	0.0000619	0.000556513	1.388273755	C6orf211
LSM14B	-1.013966487	5.112262013	-4.306651473	0.0000621	0.000557882	1.385254976	LSM14B
ZNF606	0.357437911	7.207987839	4.300521806	0.0000634	0.000569395	1.365150684	ZNF606
PPP1R12A	-0.343749891	7.970225885	-4.299676456	0.0000636	0.000570648	1.362379245	PPP1R12A
DLEU2L	-1.007515081	2.898370293	-4.299266189	0.0000637	0.000570682	1.361034306	DLEU2L
FDX1	0.40450367	8.76117688	4.29924484	0.0000637	0.000570682	1.360964322	FDX1
NACAP1	-0.707005942	10.03317621	-4.295640608	0.0000645	0.000577404	1.349151829	NACAP1
MAPK11	-0.472064061	5.679308216	-4.294608044	0.0000647	0.000579049	1.345768662	MAPK11
CRNKL1	0.386754335	7.983530929	4.293745396	0.0000649	0.000580359	1.342942544	CRNKL1
NBAS	0.345638317	8.328415587	4.292913178	0.0000651	0.000581612	1.340216398	NBAS
DMBT1	0.418225855	7.018755725	4.290318506	0.0000657	0.000586416	1.331718649	DMBT1
MAST2	-0.362397331	7.416195177	-4.288508621	0.0000661	0.000589663	1.325792727	MAST2
TCEB2	0.402421056	9.675391541	4.288271938	0.0000662	0.000589725	1.325017879	TCEB2
TWF2	0.458023504	8.056959083	4.287861633	0.0000663	0.00059014	1.323674679	TWF2
SRP54	-0.337069705	9.159391973	-4.287212916	0.0000664	0.00059104	1.321551137	SRP54
VIPAS39	0.270659714	8.843142339	4.28612884	0.0000667	0.000592829	1.318002846	VIPAS39
TEAD3	-0.548101469	6.830453438	-4.285261675	0.0000669	0.000594181	1.315164863	TEAD3
TADA3	0.577043423	7.800223096	4.284037615	0.0000671	0.000596267	1.311159375	TADA3
CDC20	1.094492208	5.081447727	4.283053123	0.0000674	0.000597868	1.30793826	CDC20
RHOBTB1	0.728573639	7.08117691	4.282506982	0.0000675	0.00059857	1.306151534	RHOBTB1
C6orf15	-0.634403325	4.848101104	-4.282169794	0.0000676	0.000598841	1.305048469	C6orf15
ST8SIA4	0.772223958	6.48789047	4.281329718	0.0000678	0.000600151	1.302300464	ST8SIA4
TMEM251	0.437525047	8.047806591	4.278800753	0.0000684	0.000604911	1.294029584	TMEM251
FAM127A	0.414704824	11.2551586	4.278623919	0.0000684	0.000604911	1.293451349	FAM127A
RNH1	0.377161848	11.05836189	4.273748769	0.0000696	0.000614705	1.277514944	RNH1
DKK2	1.141045941	4.125913948	4.273512126	0.0000696	0.000614773	1.276741622	DKK2
ME1	0.417143519	8.170186277	4.272712929	0.0000698	0.000615581	1.274130111	ME1
COL8A2	0.649414537	8.374975564	4.272594108	0.0000698	0.000615581	1.273741862	COL8A2
YY1	-0.196105968	9.081070618	-4.272516441	0.0000699	0.000615581	1.273488089	YY1
CSNK1E	-0.433176916	4.613903793	-4.271540066	0.0000701	0.000617217	1.270298044	CSNK1E
TNFRSF11A	0.843513512	6.200878962	4.271121201	0.0000702	0.000617673	1.268929628	TNFRSF11A
SH3PXD2A	-0.558507586	7.299162478	-4.270387242	0.0000704	0.000618799	1.266531989	SH3PXD2A
AKAP17A	-0.409930472	7.772904181	-4.269485393	0.0000706	0.000620286	1.263586194	AKAP17A
VEGFC	0.916799914	9.094766424	4.269034739	0.0000707	0.000620812	1.262114301	VEGFC
ACOT8	0.365060196	7.637907059	4.265817108	0.0000715	0.000627275	1.251607499	ACOT8
C14orf2	0.304767261	10.60194493	4.264590815	0.0000718	0.000629483	1.247604281	C14orf2
ITPR3	-0.626708129	8.053163908	-4.264371031	0.0000718	0.000629519	1.246886862	ITPR3
MCMBP	-0.379022526	7.940920257	-4.263835143	0.000072	0.000630121	1.2451377	MCMBP
CAPN15	-0.757676485	7.051553001	-4.263484261	0.0000721	0.000630121	1.243992467	CAPN15
TRAF3IP3	0.656447723	5.858877554	4.263483335	0.0000721	0.000630121	1.243989446	TRAF3IP3
GMPR2	0.422669356	9.143493556	4.262233115	0.0000724	0.000631994	1.239909298	GMPR2
TPMT	0.435617849	7.385893708	4.262213534	0.0000724	0.000631994	1.239845401	TPMT
THTPA	0.445940586	8.854443606	4.261787548	0.0000725	0.000632479	1.238455325	THTPA
LETM1	-0.542217772	6.860032558	-4.260986316	0.0000727	0.000633781	1.235840945	LETM1
CASP4	-0.47723327	7.762262239	-4.25860473	0.0000733	0.000638541	1.228071483	CASP4
NPL	0.768708063	8.911633599	4.257610406	0.0000735	0.000640279	1.224828373	NPL
COG4	0.479960547	7.860035749	4.2573807	0.0000736	0.00064034	1.224079216	COG4
SNTB2	-0.412357835	7.310439314	-4.256955796	0.0000737	0.000640579	1.222693499	SNTB2
EPS8L2	0.758045859	6.676824854	4.25686185	0.0000737	0.000640579	1.222387128	EPS8L2
PIGA	-0.771882754	6.691680068	-4.256666118	0.0000738	0.000640579	1.221748832	PIGA
MARK4	-0.3984996	7.405810785	-4.254610722	0.0000743	0.000644668	1.215046957	MARK4
ARHGAP6	-0.656428905	7.379044374	-4.252897813	0.0000747	0.00064713	1.20946311	ARHGAP6
PDXK	0.361072957	8.977980785	4.252821224	0.0000747	0.00064713	1.20921347	PDXK
HOXC10	0.718328939	9.531323982	4.252710106	0.0000748	0.00064713	1.208851284	HOXC10
ACOT7	0.533874492	7.600279896	4.252694491	0.0000748	0.00064713	1.208800389	ACOT7
CDK2	-0.401998252	7.133102316	-4.252129276	0.0000749	0.000647939	1.206958173	CDK2
BTRC	-0.28899562	6.224747464	-4.251411743	0.0000751	0.000649089	1.204619693	BTRC
DHX9	-0.429505172	7.466817219	-4.248924562	0.0000758	0.000653888	1.196515446	DHX9
PPIE	0.402532279	8.175317061	4.248862537	0.0000758	0.000653888	1.196313375	PPIE
FMO4	0.398118253	8.3938914	4.248286624	0.0000759	0.00065473	1.194437187	FMO4
AP1S2	0.339843438	9.754699558	4.247834902	0.000076	0.000655295	1.192965678	AP1S2
MECR	0.412051449	7.131131048	4.247230213	0.0000762	0.000655958	1.190996003	MECR
PLCG1	-0.498724632	7.352045045	-4.247139461	0.0000762	0.000655958	1.190700408	PLCG1
SCML2	-0.350868119	7.672998144	-4.245672975	0.0000766	0.000658813	1.185924241	SCML2
LOC730101	0.759853402	6.650410354	4.245281901	0.0000767	0.000659245	1.184650708	LOC730101
ARHGEF15	-0.353935023	7.646376946	-4.244811426	0.0000768	0.000659857	1.183118687	ARHGEF15
DOCK6	-0.335574531	6.620057317	-4.242491863	0.0000774	0.000664669	1.175566747	DOCK6
RCN1	-0.418153542	9.646839907	-4.241775708	0.0000776	0.000665846	1.173235565	RCN1
ALDH7A1	0.488505758	7.487185376	4.240616826	0.0000779	0.000668039	1.169463681	ALDH7A1
OTUD4	-0.561962043	7.471430506	-4.240032169	0.0000781	0.000668922	1.167560971	OTUD4
TMEM30B	0.63608717	8.117745264	4.239598419	0.0000782	0.000669459	1.166149465	TMEM30B
CDK5R1	-0.774077392	4.043250481	-4.23679449	0.000079	0.000675459	1.157026781	CDK5R1
LYL1	0.716010988	7.228021928	4.235859217	0.0000792	0.000677036	1.153984548	LYL1
AK055981	0.437945271	6.706995443	4.235715893	0.0000793	0.000677036	1.153518381	AK055981
AMOT	0.710579378	5.645700662	4.23185119	0.0000803	0.000684925	1.140951393	AMOT
PNISR	-0.457001877	8.550575499	-4.23176684	0.0000803	0.000684925	1.140677177	PNISR
ADSS	-0.388431046	8.775840409	-4.231414427	0.0000804	0.000684925	1.13953154	ADSS
GOT1	0.508966185	7.593857079	4.231364736	0.0000805	0.000684925	1.139370006	GOT1
SLC39A14	-0.925633086	11.3270605	-4.231339842	0.0000805	0.000684925	1.139289082	SLC39A14
CLEC4A	0.849331865	7.172689726	4.230992103	0.0000806	0.000685116	1.1381587	CLEC4A
C8orf4	-0.897709599	6.133986751	-4.230862183	0.0000806	0.000685116	1.137736388	C8orf4
BET1	0.410511573	8.547144308	4.230563837	0.0000807	0.000685351	1.136766619	BET1
SAMD4B	-0.709479011	3.785677136	-4.228942147	0.0000811	0.000688699	1.131495989	SAMD4B
PEX5	-0.421696579	8.505276242	-4.22702745	0.0000817	0.000691898	1.125274448	PEX5
ERMAP	1.242111912	5.70484429	4.227020577	0.0000817	0.000691898	1.125252116	ERMAP
MICAL1	-0.640084718	7.902151263	-4.22699532	0.0000817	0.000691898	1.125170056	MICAL1
PKN2	-0.409870855	7.675005098	-4.226211648	0.0000819	0.000693287	1.122624066	PKN2
FASTKD3	0.443595347	7.400718615	4.225345404	0.0000821	0.000694876	1.119810111	FASTKD3
CREB3	0.383336314	8.64760796	4.223220068	0.0000827	0.000699474	1.112907353	CREB3
NREP	0.919036604	9.134482262	4.222983284	0.0000828	0.000699568	1.112138431	NREP
CHKA	-0.537688205	7.004875187	-4.222786782	0.0000828	0.000699568	1.111500336	CHKA
APIP	0.460138018	8.692336122	4.220993443	0.0000834	0.000703398	1.105677614	APIP
IL6ST	-0.331758729	9.381697224	-4.220431644	0.0000835	0.000704277	1.103853802	IL6ST
DONSON	-0.377988673	7.024994432	-4.21924947	0.0000839	0.000706654	1.100016443	DONSON
TSG101	0.272648702	9.940799561	4.218900613	0.000084	0.000707022	1.098884159	TSG101
LIG3	0.478957492	6.44604947	4.218463231	0.0000841	0.000707605	1.097464615	LIG3
ATG16L1	-0.95949202	4.820920543	-4.216953983	0.0000845	0.000710788	1.092566894	ATG16L1
CCDC87	-0.83710929	4.497198602	-4.214144668	0.0000853	0.000717163	1.083452765	CCDC87
LAMTOR2	0.494367478	8.724123407	4.213704509	0.0000855	0.000717762	1.082025075	LAMTOR2
SEMA3F	-0.506753739	7.111928318	-4.213468118	0.0000855	0.000717861	1.081258351	SEMA3F
PHIP	-0.38349022	8.939113325	-4.21293513	0.0000857	0.000718689	1.079529721	PHIP
TPSAB1	0.994166298	9.704452543	4.212188258	0.0000859	0.000719705	1.0771076	TPSAB1
TRIT1	-0.388406223	7.994858972	-4.212130303	0.0000859	0.000719705	1.076919659	TRIT1
BNIP1	0.442373286	6.501588766	4.211391685	0.0000861	0.000721042	1.074524549	BNIP1
RPS6KB1	-0.354906181	6.832382903	-4.206776925	0.0000875	0.000732006	1.05956541	RPS6KB1
CTNNB1	-0.67620356	9.871142388	-4.206240461	0.0000877	0.000732859	1.057826987	CTNNB1
HLTF	0.483872629	8.97657533	4.203290719	0.0000886	0.000739325	1.048270417	HLTF
CPSF4	-0.46992908	8.364450231	-4.203276466	0.0000886	0.000739325	1.048224247	CPSF4
APOB	-0.791263362	6.672713632	-4.202917292	0.0000887	0.00073974	1.047060842	APOB
NDUFS4	0.422530455	9.652848346	4.202370887	0.0000888	0.000740628	1.045291082	NDUFS4
SSNA1	0.333295946	8.156942305	4.200968231	0.0000893	0.000743687	1.040748556	SSNA1
PPP1R10	-0.373487684	7.720065577	-4.200261369	0.0000895	0.000744907	1.038459677	PPP1R10
TRBC1	0.875431405	7.893061168	4.199954851	0.0000896	0.000744907	1.037467212	TRBC1
SUN2	-0.378193466	9.536998158	-4.199871666	0.0000896	0.000744907	1.037197877	SUN2
PCDH12	1.001128391	7.123298086	4.199710104	0.0000896	0.000744907	1.036674783	PCDH12
P4HTM	0.311297459	9.448691278	4.198023332	0.0000902	0.000748709	1.031214101	P4HTM
SMG8	0.242242781	8.489199992	4.196898722	0.0000905	0.000751089	1.027573994	SMG8
NMUR1	-0.4868541	2.653401192	-4.1940314	0.0000914	0.000757967	1.018295502	NMUR1
CBY1	0.576270087	9.003087319	4.192288473	0.0000919	0.00076198	1.012657162	CBY1
ADAM15	-1.087891803	6.575863315	-4.189015641	0.000093	0.000770017	1.002073013	ADAM15
RP11-680F8.4	-0.826493795	5.12658128	-4.188553695	0.0000931	0.000770721	1.000579467	RP11-680F8.4
KIAA0020	-0.49370668	8.655057639	-4.186613893	0.0000937	0.00077532	0.99430874	KIAA0020
MOCS2	0.537156477	7.82595774	4.186211939	0.0000939	0.000775871	0.993009556	MOCS2
LOX	0.742466824	7.754224931	4.185900058	0.000094	0.000776184	0.99200155	LOX
POLR3K	0.484640976	7.705237529	4.184832533	0.0000943	0.000778499	0.988551586	POLR3K
PLXNC1	0.929727291	7.04395048	4.181498515	0.0000954	0.000786826	0.977779976	PLXNC1
SEPW1	0.448578408	10.50368925	4.181321384	0.0000954	0.000786826	0.97720783	SEPW1
PCTP	0.686726132	7.602323279	4.179161398	0.0000961	0.000792112	0.970231945	PCTP
UROD	0.384447517	8.709465292	4.178321894	0.0000964	0.000793857	0.967521213	UROD
CCDC59	-0.618166347	7.921815932	-4.177166624	0.0000968	0.000796462	0.963791363	CCDC59
CDC25C	-0.439013552	5.056494801	-4.176967898	0.0000969	0.000796478	0.963149822	CDC25C
HNRNPR	-0.336669132	10.17826888	-4.176640716	0.000097	0.000796843	0.962093624	HNRNPR
SPIN1	-0.548792476	7.241977358	-4.17640227	0.000097	0.000796968	0.961323911	SPIN1
SERPINI1	0.470317418	7.86779146	4.176098146	0.0000971	0.000797271	0.960342222	SERPINI1
CD82	0.594781889	8.436474242	4.17423061	0.0000978	0.000801829	0.954314804	CD82
ZNF365	0.520767796	7.022634464	4.173305827	0.0000981	0.000803829	0.951330633	ZNF365
NDFIP1	0.334699665	10.5354547	4.172183168	0.0000985	0.000806378	0.947708422	NDFIP1
LINC00597	-1.553096066	4.872958077	-4.17190594	0.0000985	0.000806612	0.946814039	LINC00597
PCOLCE	0.763575656	11.65310694	4.168864281	0.0000996	0.000814202	0.937003268	PCOLCE
FBXW4	-0.35394889	8.548735316	-4.168768101	0.0000996	0.000814202	0.936693108	FBXW4
FBRS	-0.318040474	7.354569098	-4.167465543	0.000100043	0.000817282	0.932492993	FBRS
ING4	0.888653005	7.564439939	4.16503148	0.000100875	0.000823535	0.924646236	ING4
ZMYND8	-0.331079959	7.773606048	-4.164103267	0.000101193	0.0008256	0.921654586	ZMYND8
C2orf44	0.407602376	6.539588242	4.163676239	0.00010134	0.000826026	0.920278389	C2orf44
NUDT1	1.249412613	5.910500138	4.163568953	0.000101377	0.000826026	0.919932644	NUDT1
PLA2G12A	0.502268492	6.366011145	4.16296668	0.000101585	0.000826092	0.917991838	PLA2G12A
GSTA4	0.454407734	10.30240538	4.162844684	0.000101627	0.000826092	0.917598728	GSTA4
POP5	0.347989966	9.393745554	4.162801745	0.000101642	0.000826092	0.917460365	POP5
BTN2A2	0.398374839	7.307621974	4.162518673	0.000101739	0.000826092	0.916548246	BTN2A2
KIF11	0.969959421	5.133670285	4.162305277	0.000101813	0.000826092	0.91586066	KIF11
USP36	-0.643257898	6.205854775	-4.162221019	0.000101842	0.000826092	0.915589176	USP36
PDE6D	0.74846271	7.153436494	4.162210444	0.000101846	0.000826092	0.915555102	PDE6D
PTPRO	-0.39162092	11.65596506	-4.160477681	0.000102447	0.000830432	0.909972726	PTPRO
GLRX5	0.537290548	9.101132332	4.16020914	0.000102541	0.000830653	0.909107689	GLRX5
THAP10	0.453509283	6.995033017	4.159118439	0.000102921	0.000833197	0.905594594	THAP10
CHD8	-0.336728664	8.651456997	-4.158843682	0.000103017	0.000833438	0.904709692	CHD8
FLT1	-0.511663639	6.624355948	-4.158424738	0.000103164	0.000834086	0.903360476	FLT1
PBX3	0.334243916	9.138183861	4.154414903	0.000104578	0.000844974	0.890450475	PBX3
MRPL49	0.278680035	9.909139464	4.154072883	0.000104699	0.000845411	0.889349626	MRPL49
SLC25A20	0.312487606	8.817771896	4.151988097	0.000105443	0.000850866	0.882640468	SLC25A20
GHITM	0.333343782	10.89536146	4.151619298	0.000105575	0.000851384	0.881453808	GHITM
PTPN22	0.642844941	6.405752398	4.150914152	0.000105828	0.000852875	0.879185068	PTPN22
SNX6	0.435177853	9.815368212	4.149285149	0.000106414	0.000857051	0.873944712	SNX6
PROSC	0.313950682	8.754704005	4.148558047	0.000106677	0.000858616	0.871606052	PROSC
ZFYVE21	0.463294492	7.738251881	4.147882073	0.000106922	0.000859267	0.869432044	ZFYVE21
B4GALT3	-0.331555832	8.334763651	-4.147739053	0.000106974	0.000859267	0.868972099	B4GALT3
DOCK10	0.815743911	6.061204874	4.14772464	0.000106979	0.000859267	0.868925749	DOCK10
CCDC69	-0.648157573	7.726496411	-4.147579057	0.000107032	0.000859267	0.868457571	CCDC69
ARHGAP25	0.634397674	7.775961471	4.146113815	0.000107565	0.00086273	0.863746038	ARHGAP25
RNPEP	0.326200091	9.628253471	4.146016274	0.000107601	0.00086273	0.863432426	RNPEP
CBX1	0.419751095	9.350960026	4.145519479	0.000107782	0.000863554	0.861835191	CBX1
PIAS1	-0.249230333	8.465896874	-4.14535801	0.000107841	0.000863554	0.86131608	PIAS1
RER1	0.208496569	9.424776473	4.144884731	0.000108014	0.000864389	0.859794582	RER1
ILF3	-0.296887267	8.47299129	-4.144011743	0.000108334	0.000866399	0.856988349	ILF3
BGN	1.025798719	10.78824015	4.142481629	0.000108898	0.00087035	0.852070558	BGN
IGSF3	0.439306174	7.350418465	4.141617155	0.000109217	0.000872348	0.849292575	IGSF3
PMAIP1	-1.272967751	6.279871317	-4.140767136	0.000109532	0.000874308	0.846561352	PMAIP1
PRODH2	-0.672801036	6.476910168	-4.139550276	0.000109985	0.00087725	0.842651956	PRODH2
DOK5	0.563823824	8.119388042	4.139400671	0.000110041	0.00087725	0.842171365	DOK5
MCTS1	0.333881421	9.349283597	4.138822438	0.000110257	0.000878069	0.840313939	MCTS1
ETFB	0.706650086	8.715674214	4.138713243	0.000110297	0.000878069	0.839963194	ETFB
HIF1A	-0.57736848	11.39935013	-4.138563059	0.000110353	0.000878069	0.839480797	HIF1A
CREBBP	-0.334801474	8.141113783	-4.137989014	0.000110568	0.000879221	0.837637028	CREBBP
ERGIC3	0.404726968	9.704039284	4.13728737	0.000110831	0.000880756	0.835383615	ERGIC3
ARHGEF9	0.599579508	6.73171885	4.136132308	0.000111266	0.000883649	0.831674452	ARHGEF9
SGMS1	0.516042861	8.048928713	4.135920389	0.000111346	0.000883724	0.830993997	SGMS1
IL15RA	-0.677507998	7.334445939	-4.135697062	0.00011143	0.000883834	0.830276929	IL15RA
RPL37A	-0.280133206	12.33974481	-4.13456877	0.000111857	0.000886657	0.82665449	RPL37A
ORMDL2	0.316584127	9.411294373	4.133159966	0.000112392	0.000890335	0.822132213	ORMDL2
MYOM2	1.226461675	5.610731998	4.132917774	0.000112484	0.000890503	0.82135486	MYOM2
DPYSL3	0.65757875	9.732155383	4.132134387	0.000112783	0.000892305	0.818840629	DPYSL3
FCGR1B	0.92438163	8.873800819	4.131726097	0.000112939	0.000892976	0.817530349	FCGR1B
CEP170B	-0.425677636	8.7457035	-4.130407768	0.000113444	0.000896406	0.813300072	CEP170B
P2RX6	-0.348708654	6.403184529	-4.129963515	0.000113614	0.000896811	0.811874716	P2RX6
RAB40B	0.484167701	7.083193091	4.129902357	0.000113638	0.000896811	0.811678499	RAB40B
BLVRA	0.412579405	9.154913279	4.128095326	0.000114335	0.000901745	0.805881664	BLVRA
KISS1	-0.678798992	3.402884794	-4.126897155	0.0001148	0.00090484	0.802038783	KISS1
IFI16	-0.42626004	10.58428203	-4.124116813	0.000115885	0.000912818	0.793123783	IFI16
GCHFR	1.106700862	8.746830866	4.123113135	0.000116279	0.000914805	0.789906362	GCHFR
CCL20	-2.24632542	4.20240321	-4.123103176	0.000116283	0.000914805	0.789874442	CCL20
TCERG1	-0.614043083	8.339342424	-4.121169088	0.000117046	0.000920231	0.783675695	TCERG1
ADAMTSL4	-0.52169315	6.918807869	-4.119806805	0.000117586	0.0009239	0.779310547	ADAMTSL4
BEX4	0.526046345	8.545077389	4.118978391	0.000117916	0.000925912	0.776656457	BEX4
NPC2	0.337476451	12.4893787	4.118649659	0.000118047	0.000926362	0.775603343	NPC2
TPST2	0.382941188	8.647652217	4.117121892	0.000118658	0.000930576	0.77070964	TPST2
POLR2I	0.418975921	9.192648235	4.113828133	0.000119986	0.000940404	0.760162571	POLR2I
FLI1	0.327296257	7.729343584	4.113212705	0.000120236	0.000941773	0.758192404	FLI1
COA1	0.326544746	7.555532208	4.111191412	0.00012106	0.000947634	0.751722793	COA1
COPS7A	0.253740317	9.500863241	4.109573625	0.000121723	0.000952231	0.746545962	COPS7A
NAGPA	0.552490345	7.632412453	4.107096758	0.000122745	0.00095963	0.738622305	NAGPA
ZBTB25	-0.566035349	6.147735954	-4.10688378	0.000122833	0.000959722	0.737941097	ZBTB25
SEZ6L2	0.972532515	5.708250514	4.106331365	0.000123063	0.000960915	0.736174297	SEZ6L2
HLA-DPB1	0.669133877	12.1871537	4.105392577	0.000123453	0.000963366	0.733172056	HLA-DPB1
NDUFB5	0.531278978	10.21126058	4.105102785	0.000123574	0.000963709	0.732245381	NDUFB5
CD53	0.470914842	11.3438088	4.104854392	0.000123678	0.000963919	0.731451116	CD53
CSN1S1	2.250701723	9.072659891	4.102582452	0.00012463	0.000970409	0.724187559	CSN1S1
OLFML1	0.744364002	9.325526995	4.102498075	0.000124665	0.000970409	0.723917841	OLFML1
WIZ	-0.273009572	7.283768132	-4.100785712	0.000125387	0.000975426	0.718444832	WIZ
C1orf216	0.313655831	8.646172626	4.099895782	0.000125764	0.000977753	0.715600959	C1orf216
PRKCDBP	0.41335381	9.077533373	4.099439317	0.000125958	0.000978653	0.714142408	PRKCDBP
MAP1LC3B	-0.226969101	10.18561543	-4.098128954	0.000126516	0.000982379	0.709955878	MAP1LC3B
KRT1	-0.547673608	6.092006574	-4.097935697	0.000126599	0.000982412	0.709338496	KRT1
NBL1	0.603433542	10.37580592	4.096828047	0.000127072	0.000985479	0.705800296	NBL1
DYNC1I2	0.304684127	10.90064167	4.095459206	0.00012766	0.000989426	0.701428497	DYNC1I2
MCM5	0.639833854	7.356888086	4.095211394	0.000127767	0.000989642	0.700637124	MCM5
RBMS1	-0.394264165	11.06407579	-4.094106376	0.000128244	0.000992723	0.697108634	RBMS1
EMP3	0.513979988	11.79303967	4.093398629	0.00012855	0.000994367	0.694848968	EMP3
STEAP1	0.677030942	9.214480325	4.093249488	0.000128615	0.000994367	0.694372826	STEAP1
CS	-0.317410732	10.36607365	-4.091868518	0.000129215	0.000998391	0.689964436	CS
DYM	-1.247627046	4.910978594	-4.090925972	0.000129626	0.001000837	0.686956076	DYM
GPC5	1.213062004	5.526373565	4.090777192	0.000129691	0.001000837	0.686481245	GPC5
TTBK2	-0.444919635	5.799427091	-4.088643002	0.000130627	0.00100744	0.679671035	TTBK2
UNC119B	0.42214916	8.652169056	4.086448478	0.000131596	0.001014292	0.672670364	UNC119B
A4GNT	-0.403759109	6.734095745	-4.086068582	0.000131764	0.001014967	0.671458686	A4GNT
C14orf105	1.145462093	1.885802756	4.085233162	0.000132136	0.001017202	0.668794331	C14orf105
CNR1	-0.564218119	5.479263348	-4.084240209	0.000132578	0.001019983	0.665627961	CNR1
B4GALT5	-0.491310017	8.964424816	-4.08388983	0.000132735	0.001020561	0.664510762	B4GALT5
CYTH3	-0.872015333	3.450113021	-4.082604439	0.00013331	0.001023873	0.660412688	CYTH3
C1QB	0.608755619	12.04384232	4.08256365	0.000133329	0.001023873	0.660282656	C1QB
COL14A1	0.643897808	8.987678827	4.082107772	0.000133534	0.001024819	0.658829408	COL14A1
H2AFV	0.218408256	9.875873542	4.081837475	0.000133655	0.001025125	0.657967799	H2AFV
MYO5C	-0.464871406	8.702791657	-4.080569312	0.000134227	0.001028881	0.653925781	MYO5C
ANTXR1	0.902007801	5.253855348	4.078306906	0.000135253	0.001035576	0.646716551	ANTXR1
MAFG	-0.504510601	7.910693989	-4.078279029	0.000135265	0.001035576	0.646627734	MAFG
AP2S1	0.349482075	10.44569829	4.078081951	0.000135355	0.001035631	0.645999848	AP2S1
CCDC53	0.595509331	9.127910162	4.075586097	0.000136496	0.001043727	0.638049564	CCDC53
MT1M	-1.049201195	10.1311161	-4.074429028	0.000137029	0.001046995	0.634364765	MT1M
PPP5C	-0.399429383	6.903450666	-4.07429452	0.000137091	0.001046995	0.633936451	PPP5C
HTR5A	-0.425423248	2.810789484	-4.071231007	0.00013851	0.001056764	0.624183401	HTR5A
GAS2L1	0.48242645	7.767180754	4.071170891	0.000138538	0.001056764	0.623992055	GAS2L1
OVGP1	-0.57450962	7.113669695	-4.070259889	0.000138963	0.001059362	0.62109259	OVGP1
SBNO2	-1.19170397	6.697507912	-4.068553151	0.000139763	0.00106481	0.6156615	SBNO2
GAL3ST4	0.800129272	9.212379968	4.067508853	0.000140254	0.001067699	0.612339018	GAL3ST4
UBE2L6	0.398060219	9.804217336	4.067385675	0.000140312	0.001067699	0.611947156	UBE2L6
CCDC9	-0.275207459	8.272685359	-4.06580776	0.000141058	0.001072725	0.60692794	CCDC9
TMEM176A	0.523825178	10.72687501	4.064071846	0.000141883	0.001078346	0.601407407	TMEM176A
POLG	-0.411704319	6.658100473	-4.063684622	0.000142068	0.001079096	0.600176143	POLG
LCK	0.930167188	5.681818549	4.062957867	0.000142415	0.001080687	0.597865441	LCK
TGFBR2	-0.359842096	10.71522485	-4.062885595	0.00014245	0.001080687	0.597635666	TGFBR2
SLC9A6	0.350294558	9.115205232	4.061376376	0.000143173	0.001084969	0.592837929	SLC9A6
GUSBP11	0.909044413	7.585312059	4.061348482	0.000143187	0.001084969	0.592749265	GUSBP11
MR1	0.348220814	7.160202586	4.060722646	0.000143488	0.001086595	0.590760062	MR1
CTSC	0.577009113	10.34716563	4.06021826	0.000143731	0.00108778	0.589157007	CTSC
ARC	-1.571519177	4.671599404	-4.059415249	0.000144119	0.001089944	0.586605089	ARC
PER3	0.795041767	8.46751476	4.059267265	0.000144191	0.001089944	0.586134836	PER3
HSF4	-0.578490842	4.955171997	-4.05871502	0.000144459	0.00109131	0.584380038	HSF4
COL5A3	-0.685720928	8.003386652	-4.055316046	0.000146116	0.001103167	0.573582502	COL5A3
ST3GAL6	0.300992084	6.396913371	4.054943501	0.000146299	0.001103883	0.572399345	ST3GAL6
POLRMT	-0.256027067	7.323271208	-4.054673984	0.000146431	0.001104218	0.571543431	POLRMT
MT3	-0.370232185	6.835721602	-4.053632396	0.000146944	0.001107418	0.568235926	MT3
CARD8	-0.482967403	7.76761993	-4.053383219	0.000147067	0.001107679	0.567444751	CARD8
SLC46A3	0.63399684	8.37856324	4.052479719	0.000147513	0.001110375	0.564576225	SLC46A3
ERLIN2	0.315110208	8.153104578	4.052040843	0.00014773	0.001111344	0.563182965	ERLIN2
C1orf27	-0.354432727	7.732988449	-4.050755329	0.000148369	0.001115478	0.55910245	C1orf27
POM121	-0.569764848	6.397952898	-4.049582322	0.000148954	0.001118546	0.555379693	POM121
NIPBL	-0.304802781	7.934290994	-4.049579179	0.000148955	0.001118546	0.55536972	NIPBL
WNT5A	0.691138524	5.421790954	4.048813263	0.000149338	0.001120752	0.552939273	WNT5A
HSBP1	0.30776634	10.17897444	4.048581792	0.000149454	0.001120924	0.552204807	HSBP1
HNRNPH3	-0.314395447	9.272716467	-4.048300083	0.000149596	0.001120924	0.551310965	HNRNPH3
HSPB11	0.347978726	8.192575991	4.048232786	0.000149629	0.001120924	0.551097443	HSPB11
EED	0.349273664	7.355126782	4.047991798	0.00014975	0.001121161	0.55033284	EED
MARK3	-0.238485602	8.014217979	-4.047629317	0.000149932	0.001121855	0.549182816	MARK3
VCX2	-0.583463354	5.257937853	-4.046271375	0.000150616	0.001126302	0.544875068	VCX2
RPS19	0.280508543	13.04177539	4.045624773	0.000150943	0.001128074	0.542824162	RPS19
MSRB2	0.518556037	9.023849027	4.045345394	0.000151085	0.001128459	0.541938081	MSRB2
PITPNC1	-0.44368703	8.257349691	-4.044847011	0.000151337	0.001129673	0.540357485	PITPNC1
ERF	-0.608080395	7.460099689	-4.044262476	0.000151634	0.001131215	0.538503807	ERF
EPS15L1	-0.265305074	6.511608081	-4.044009154	0.000151763	0.001131503	0.537700517	EPS15L1
RQCD1	-0.293674098	7.188882929	-4.043395237	0.000152075	0.001132883	0.535753893	RQCD1
AIRE	-0.601956966	4.002887238	-4.043291128	0.000152128	0.001132883	0.535423799	AIRE
HNRNPUL2	-0.564210143	7.366624524	-4.038534881	0.000154572	0.001150252	0.520348439	HNRNPUL2
SLC27A6	1.079174065	3.980048131	4.038395218	0.000154644	0.001150252	0.519905919	SLC27A6
PPP2R5B	-0.37215013	6.699797824	-4.037494323	0.000155111	0.001153044	0.517051634	PPP2R5B
IRF2BP1	-0.727930561	7.620070427	-4.035714448	0.000156039	0.001159249	0.51141356	IRF2BP1
MAG	-0.754467336	3.9005983	-4.035350365	0.000156229	0.001159977	0.510260436	MAG
LHPP	0.554071414	7.1814596	4.033262153	0.000157325	0.001167423	0.503647781	LHPP
SMUG1	0.484228624	7.011853921	4.032737034	0.000157602	0.001168785	0.501985213	SMUG1
ZNRF4	-0.841459786	5.348793702	-4.031396937	0.00015831	0.001172687	0.497742918	ZNRF4
RGS19	0.357522495	8.820766778	4.031230305	0.000158398	0.001172687	0.497215473	RGS19
DDX52	-0.315601844	6.957501058	-4.03107726	0.000158479	0.001172687	0.496731047	DDX52
RNF186	-0.742823031	5.745918361	-4.031035556	0.000158501	0.001172687	0.496599045	RNF186
S100A10	0.349551976	13.01613327	4.030176374	0.000158958	0.00117537	0.493879721	S100A10
RIOK3	-0.296376971	9.052354687	-4.029454227	0.000159342	0.001177519	0.491594371	RIOK3
SCCPDH	0.403285342	8.042319681	4.027169918	0.000160565	0.001185853	0.484366838	SCCPDH
C3orf14	0.439104508	8.466297448	4.025292356	0.000161576	0.00119262	0.478427988	C3orf14
ATP6V1B1	-0.862034522	3.722302017	-4.023568235	0.00016251	0.00119881	0.472975869	ATP6V1B1
KLK2	-0.482910864	4.881467551	-4.021935827	0.000163399	0.001204661	0.46781499	KLK2
EYA2	0.989706308	7.177680275	4.021380761	0.000163703	0.00120619	0.466060414	EYA2
TMEM186	0.460713302	7.725702049	4.020813229	0.000164013	0.00120777	0.464266574	TMEM186
MRPS14	0.325748833	8.877984813	4.020239499	0.000164328	0.001209379	0.462453291	MRPS14
PLCL2	0.455519367	7.196589389	4.019860984	0.000164536	0.0012102	0.461257068	PLCL2
NAV2	-0.470434225	8.357667857	-4.019676222	0.000164638	0.001210238	0.460673187	NAV2
FAM208B	-0.561343102	8.295489287	-4.017510835	0.000165833	0.001218312	0.453831316	FAM208B
NVL	0.999868623	5.249112344	4.016904895	0.000166169	0.001220066	0.451917132	NVL
CKLF	0.43006819	7.884314703	4.015673745	0.000166854	0.001224377	0.448028393	CKLF
MAPRE2	0.526101836	8.834797591	4.013704722	0.000167955	0.001231735	0.441810406	MAPRE2
EFNA4	0.959739646	5.758032575	4.013077864	0.000168307	0.001233594	0.43983121	EFNA4
BTC	1.249562066	5.551484487	4.012297017	0.000168746	0.001236093	0.437366071	BTC
HNRNPA3	-0.395091987	8.882017231	-4.009854455	0.000170128	0.001245485	0.429656648	HNRNPA3
DNAJC15	0.360872633	9.395387762	4.008574251	0.000170856	0.001250083	0.425617029	DNAJC15
PTEN	-0.480542373	8.3990631	-4.008305856	0.000171009	0.001250083	0.424770215	PTEN
TTTY15	-0.69604409	6.323273135	-4.008135567	0.000171106	0.001250083	0.424232951	TTTY15
SCG2	1.174217511	7.870542831	4.008051949	0.000171154	0.001250083	0.423969141	SCG2
DDX27	-0.319337283	8.7853552	-4.007356269	0.000171552	0.001252259	0.421774431	DDX27
MS4A1	0.944872733	6.305977442	4.007073869	0.000171714	0.001252711	0.420883584	MS4A1
DUOX2	-1.206355789	5.143763765	-4.00616795	0.000172233	0.001255773	0.418026056	DUOX2
PTTG1	0.332280724	8.758713424	4.005949865	0.000172359	0.001255957	0.417338212	PTTG1
SUGP2	-0.436515692	7.408383703	-4.005692493	0.000172507	0.001256306	0.416526479	SUGP2
PCNX	-0.63625699	6.220081438	-4.004234157	0.000173348	0.0012617	0.411927559	PCNX
ATP2B1	-0.427680075	8.132671838	-4.003501467	0.000173772	0.001264054	0.409617352	ATP2B1
STOML1	0.377717145	7.693452155	4.002255145	0.000174496	0.001268583	0.405688196	STOML1
EFNB2	-0.745303151	8.487996141	-4.000422094	0.000175566	0.001275621	0.399910588	EFNB2
PABPC1	-0.252038819	12.72918118	-4.000138065	0.000175732	0.001276091	0.39901549	PABPC1
CHORDC1	-0.69157478	7.990490814	-3.999471006	0.000176123	0.001278192	0.396913441	CHORDC1
ZNF814	-0.636678478	4.82008535	-3.999036314	0.000176379	0.001279224	0.395543741	ZNF814
DIAPH2	-0.449944438	8.329760786	-3.998882	0.000176469	0.001279224	0.39505752	DIAPH2
TRAPPC6A	0.419685703	8.09519191	3.997991802	0.000176994	0.001282034	0.392252863	TRAPPC6A
GBA3	0.710389624	5.303620915	3.997877343	0.000177061	0.001282034	0.391892275	GBA3
PCDHGC3	-0.641707477	6.212570594	-3.993741536	0.000179518	0.001299074	0.378866902	PCDHGC3
SRR	0.26617134	7.659475218	3.989580987	0.000182023	0.00131644	0.365771404	SRR
BBS9	0.455869357	6.202852482	3.988124362	0.000182908	0.001322077	0.361188469	BBS9
CRLF3	0.293269174	9.122375567	3.987825545	0.00018309	0.001322631	0.360248429	CRLF3
DDX39A	-0.370745571	9.266893937	-3.985057157	0.000184784	0.001334105	0.351541354	DDX39A
POFUT2	-0.30511778	7.125836532	-3.983787946	0.000185566	0.001338981	0.34755062	POFUT2
ATF6	-0.509791925	7.692900543	-3.982192185	0.000186554	0.001344954	0.342534166	ATF6
KRAS	-0.374123086	8.808574536	-3.982104515	0.000186609	0.001344954	0.342258598	KRAS
THOC1	-0.439345365	8.566330665	-3.980807115	0.000187416	0.001349995	0.338180978	THOC1
ATF6B	-0.362515791	7.037666551	-3.980435794	0.000187647	0.001350888	0.337014089	ATF6B
C20orf195	1.220156021	3.683072405	3.979757595	0.000188071	0.001353162	0.334882983	C20orf195
SOS1	-0.331938837	7.659962009	-3.978290224	0.000188991	0.001358618	0.330272781	SOS1
DNASE1L1	0.315033079	8.783260546	3.978202824	0.000189046	0.001358618	0.329998216	DNASE1L1
RCN3	0.553187131	9.106927144	3.977936584	0.000189213	0.00135892	0.329161857	RCN3
RNF167	0.415236357	8.476331534	3.977791679	0.000189304	0.00135892	0.328706669	RNF167
FGF14	1.044611098	5.023982982	3.977415757	0.000189541	0.001359841	0.327525834	FGF14
NCK1	0.341234481	9.287537134	3.977151578	0.000189708	0.001360258	0.326696043	NCK1
NLRP1	-0.545113216	6.607580447	-3.976113448	0.000190363	0.001364181	0.323435564	NLRP1
ATRN	0.336413605	8.160477538	3.975884604	0.000190508	0.00136444	0.322716892	ATRN
ICAM4	-0.618923987	4.781304502	-3.975580703	0.000190701	0.00136504	0.321762549	ICAM4
RNF130	0.360991875	10.0192404	3.97432713	0.000191497	0.001369957	0.317826378	RNF130
DDIT3	-0.343249887	8.771392425	-3.973549074	0.000191993	0.001372721	0.315383672	DDIT3
LRP1B	1.314399597	5.551178334	3.972735937	0.000192512	0.001375651	0.312831124	LRP1B
SGK1	-0.658948717	11.21862913	-3.972510687	0.000192656	0.001375898	0.312124087	SGK1
PRDM12	-0.635546956	3.246946869	-3.971961452	0.000193008	0.001376948	0.310400193	PRDM12
RANGRF	0.447480174	8.214830495	3.971938516	0.000193023	0.001376948	0.310328206	RANGRF
PLEKHH3	-0.594006617	2.500929686	-3.971102564	0.00019356	0.001379993	0.307704655	PLEKHH3
DND1	-0.362549645	7.881706271	-3.970788142	0.000193762	0.001380651	0.306717958	DND1
HNRNPF	-0.456095456	9.154397322	-3.969276139	0.000194738	0.001386814	0.301973719	HNRNPF
TMEM74B	-0.444355607	7.150492023	-3.968566789	0.000195197	0.001388049	0.299748337	TMEM74B
RAD1	0.262292825	7.882644147	3.96847463	0.000195257	0.001388049	0.299459232	RAD1
IGLL3P	1.14006434	8.293125791	3.96846269	0.000195264	0.001388049	0.299421777	IGLL3P
SMPD2	0.624150641	5.970963826	3.968325316	0.000195353	0.001388049	0.298990838	SMPD2
FOLR2	0.581955147	10.7656154	3.96806711	0.000195521	0.001388454	0.298180875	FOLR2
NCR2	-0.319339613	6.531448281	-3.966660595	0.000196436	0.001394164	0.29376934	NCR2
PIDD1	-0.487097142	5.579507194	-3.966473994	0.000196558	0.00139424	0.293184137	PIDD1
CYP4F12	-0.991713791	6.037308195	-3.964580283	0.000197798	0.00140224	0.2872461	CYP4F12
CARS	-0.273229702	10.11506383	-3.963140002	0.000198745	0.001408163	0.282730962	CARS
GABRA4	0.921602155	9.135175834	3.962637518	0.000199077	0.001409227	0.281155949	GABRA4
GPM6A	0.934039084	4.212919745	3.96257233	0.00019912	0.001409227	0.28095163	GPM6A
NOD1	-0.443517694	8.56876039	-3.962163863	0.00019939	0.001409694	0.279671405	NOD1
TRIM46	-0.760051282	3.359226871	-3.962132712	0.000199411	0.001409694	0.279573773	TRIM46
NACA	-0.214481863	12.49729424	-3.958807201	0.000201623	0.001424531	0.269153793	NACA
CD83	-0.959083029	8.308856073	-3.957931305	0.00020221	0.001427871	0.266410145	CD83
LIF	-1.534757139	6.884162766	-3.955060207	0.000204144	0.001440719	0.257419227	LIF
TES	0.304951693	9.351747883	3.954329811	0.000204639	0.001442917	0.255132575	TES
FOSL1	-1.690090108	6.107223152	-3.954261217	0.000204685	0.001442917	0.25491784	FOSL1
SLC2A10	0.595694038	8.643126081	3.952421224	0.000205938	0.001450929	0.249158514	SLC2A10
LCAT	-0.794358587	4.141795878	-3.950767021	0.00020707	0.001458087	0.243982058	LCAT
DYNLT3	-0.288975912	9.944346806	-3.949971234	0.000207616	0.001459456	0.241492268	DYNLT3
NAT10	-0.513860597	9.049962358	-3.949918641	0.000207653	0.001459456	0.24132773	NAT10
ETHE1	0.290814595	9.312550038	3.949696049	0.000207806	0.001459456	0.240631361	ETHE1
GPER1	0.787317058	6.582894231	3.949572774	0.000207891	0.001459456	0.24024571	GPER1
PSMB9	0.454956656	9.618555607	3.949519449	0.000207927	0.001459456	0.240078892	PSMB9
MAD2L1BP	0.319874458	8.173703591	3.94946918	0.000207962	0.001459456	0.239921634	MAD2L1BP
PIGB	0.279948016	7.933226046	3.949002159	0.000208284	0.001460899	0.238460702	PIGB
SLC12A3	-0.322138187	5.623713663	-3.946328604	0.000210137	0.001473044	0.230099238	SLC12A3
TRAPPC2L	0.403794907	9.362023475	3.946165405	0.00021025	0.001473044	0.229588944	TRAPPC2L
SLC38A1	-0.41474569	7.343819513	-3.943837444	0.000211877	0.001483614	0.222311173	SLC38A1
PI3	-0.539094662	5.057675639	-3.94301656	0.000212454	0.001486822	0.219745485	PI3
CLASP2	0.26075247	7.620137419	3.9418967	0.000213243	0.001491512	0.216245843	CLASP2
C19orf53	0.318554378	9.975332147	3.94142164	0.000213578	0.001493027	0.214761421	C19orf53
SNCAIP	1.0372231	6.829720038	3.940875719	0.000213965	0.001494894	0.213055709	SNCAIP
ARMCX5	0.34297522	7.832378407	3.939479308	0.000214956	0.001500871	0.208693294	ARMCX5
EIF2AK3	-0.442367775	8.513345168	-3.939333559	0.000215059	0.001500871	0.208238024	EIF2AK3
AAMP	-0.269778409	8.536880007	-3.938828106	0.000215419	0.001502548	0.206659235	AAMP
TMEM14B	0.453090678	9.56374307	3.937996107	0.000216013	0.001505852	0.204060732	TMEM14B
CSTB	0.411393088	11.72957889	3.934748718	0.000218346	0.001521269	0.193921535	CSTB
URGCP	-0.380291869	8.420568457	-3.934270931	0.000218691	0.001522008	0.192430172	URGCP
MARK1	-0.423290652	7.280077807	-3.93426623	0.000218695	0.001522008	0.192415497	MARK1
THEG	-0.656367505	5.337831494	-3.933647319	0.000219143	0.001524281	0.190483789	THEG
RP3-406C18.2	-0.798366885	3.596749005	-3.932442713	0.000220017	0.001529516	0.186724546	RP3-406C18.2
NR0B2	0.665399893	5.679477139	3.931772821	0.000220505	0.001532058	0.184634291	NR0B2
ALK	-0.642072579	5.842907331	-3.93157983	0.000220646	0.001532187	0.184032143	ALK
TNIP3	1.040307197	3.437977609	3.930618097	0.000221348	0.00153583	0.181031706	TNIP3
ASTN2	0.592193366	5.281596622	3.930451734	0.00022147	0.00153583	0.180512727	ASTN2
RPH3AL	0.377753473	7.497989154	3.930256875	0.000221613	0.00153583	0.179904871	RPH3AL
P2RX3	-0.8895307	4.361483192	-3.930192584	0.00022166	0.00153583	0.17970432	P2RX3
MPI	0.381710786	7.344485668	3.92888052	0.000222623	0.001541652	0.175611867	MPI
GFRA4	-0.311123296	3.488962831	-3.928326035	0.000223031	0.001543628	0.173882612	GFRA4
CLP1	0.311709971	8.744860599	3.928128751	0.000223177	0.001543783	0.173267385	CLP1
44991	-0.309427272	8.630646975	-3.926346649	0.000224495	0.001552044	0.167710736	44991
UBQLN2	-0.231882844	9.143723717	-3.92551887	0.000225109	0.001554775	0.165130196	UBQLN2
ARSB	0.381986693	7.171989318	3.92548093	0.000225138	0.001554775	0.165011931	ARSB
VNN3	-1.05484068	4.372645549	-3.925299845	0.000225272	0.00155485	0.164447455	VNN3
PPAP2B	-0.509494807	11.24387064	-3.924488186	0.000225877	0.001558167	0.161917562	PPAP2B
POM121C	-0.519298609	8.697487656	-3.922938676	0.000227036	0.0015653	0.157088676	POM121C
GATAD1	-0.409483882	8.270110125	-3.921862249	0.000227844	0.001570011	0.153734763	GATAD1
C10orf2	-0.539815335	6.628747557	-3.921348128	0.000228231	0.001571593	0.152133061	C10orf2
RBPMS	-0.582822556	8.521452086	-3.921203614	0.00022834	0.001571593	0.151682863	RBPMS
TBC1D19	1.049519562	5.567095756	3.921058485	0.00022845	0.001571593	0.151230759	TBC1D19
UBE2H	-0.402010862	8.256198856	-3.920040538	0.000229219	0.001576019	0.148059932	UBE2H
ZBTB16	-1.094995546	9.141783224	-3.919673951	0.000229496	0.00157661	0.146918157	ZBTB16
CD151	0.414429026	9.329365041	3.919591638	0.000229558	0.00157661	0.146661796	CD151
DLST	-0.306165308	9.209285549	-3.919429364	0.000229681	0.00157661	0.146156403	DLST
NPIPA1	-0.525921875	10.76683643	-3.918790667	0.000230166	0.001579073	0.144167338	NPIPA1
GUCA1B	-0.801662908	5.420268479	-3.917798769	0.000230921	0.001583385	0.141078691	GUCA1B
BMP2	-0.916219272	7.226263842	-3.916357866	0.000232021	0.001590062	0.136592717	BMP2
HSPA5	-0.568538335	11.51460949	-3.915867132	0.000232397	0.001591769	0.135065133	HSPA5
GPRC5C	0.619788379	7.222508502	3.914344316	0.000233568	0.001598582	0.130325537	GPRC5C
MAB21L2	0.76164945	8.311351695	3.914241789	0.000233647	0.001598582	0.130006474	MAB21L2
ROPN1B	0.979403733	5.060393977	3.914064832	0.000233783	0.001598643	0.129455791	ROPN1B
PSMC2	0.240371188	10.14795533	3.913795047	0.000233991	0.001599195	0.128616264	PSMC2
BST2	0.684520727	9.631193617	3.913202924	0.000234449	0.001601449	0.126773791	BST2
GPRC5A	-1.142766389	8.672013965	-3.912798229	0.000234762	0.001602715	0.125514621	GPRC5A
OXSM	0.342418302	7.94892107	3.912212888	0.000235215	0.001604939	0.123693521	OXSM
MKL1	-0.346426452	6.395814664	-3.911034399	0.000236131	0.001610312	0.12002752	MKL1
INSIG1	-0.639233609	8.594793893	-3.908315299	0.000238257	0.001623929	0.111571517	INSIG1
CSDE1	-0.252433707	10.8887368	-3.907078908	0.00023923	0.001629553	0.107727666	CSDE1
KDSR	-0.384933233	8.28023282	-3.906936835	0.000239342	0.001629553	0.107286015	KDSR
MBNL1	-0.284242435	9.718975989	-3.906489667	0.000239695	0.001631071	0.105896007	MBNL1
IPP	0.434763735	6.925136954	3.906168369	0.000239949	0.00163173	0.104897319	IPP
SLURP1	0.699050796	4.724169947	3.90603806	0.000240052	0.00163173	0.104492296	SLURP1
PHKB	0.338194201	8.629823443	3.90583706	0.000240211	0.001631927	0.103867564	PHKB
HARS2	0.271659702	8.256000552	3.904937992	0.000240924	0.001635883	0.101073398	HARS2
EWSR1	-0.24357661	8.572753073	-3.90434461	0.000241395	0.001637425	0.099229462	EWSR1
NDUFA2	0.409412678	8.884353166	3.904323621	0.000241412	0.001637425	0.099164244	NDUFA2
PPM1B	-0.420273394	8.391826954	-3.903486427	0.000242079	0.00164106	0.096562952	PPM1B
CALCB	0.899114805	4.768304395	3.901042422	0.000244035	0.001652825	0.088970928	CALCB
FTSJ2	0.410522751	8.096255295	3.900943634	0.000244114	0.001652825	0.088664113	FTSJ2
LOXL1	1.027989582	9.221271057	3.900825621	0.000244209	0.001652825	0.088297593	LOXL1
GBP2	-0.259643006	9.548000474	-3.899283044	0.000245453	0.001659734	0.083507352	GBP2
SPINT2	0.507709124	8.146101478	3.899091628	0.000245607	0.001659734	0.082913015	SPINT2
SSRP1	-0.275083145	8.663263384	-3.899067633	0.000245627	0.001659734	0.082838513	SSRP1
INPP1	-0.306501014	9.52289502	-3.898716924	0.000245911	0.001660757	0.08174963	INPP1
GAA	0.574215126	10.39726221	3.898402667	0.000246165	0.001661582	0.080773973	GAA
TTLL12	-0.262672911	8.202973862	-3.893634162	0.000250059	0.001686954	0.065975123	TTLL12
MPC2	0.302729853	9.801063941	3.893276776	0.000250353	0.001688031	0.064866423	MPC2
TK1	0.969423185	5.94470065	3.892761378	0.000250778	0.001689988	0.063267634	TK1
POLR2H	-0.289937146	9.616637895	-3.892436442	0.000251046	0.001690887	0.06225973	POLR2H
NDUFA10	0.277220498	10.11005354	3.889287432	0.000253659	0.001707572	0.052494551	NDUFA10
MAPK8	-0.388936999	6.265861259	-3.888995011	0.000253903	0.001707627	0.051587981	MAPK8
CLMN	-0.489645952	6.385681868	-3.888951572	0.000253939	0.001707627	0.051453312	CLMN
BIN3	-0.310320839	8.975631884	-3.887270435	0.000255347	0.001715093	0.046242231	BIN3
LZTFL1	0.358564852	8.214944566	3.887196162	0.000255409	0.001715093	0.046012034	LZTFL1
LTBP3	0.558441452	10.59268977	3.887135888	0.00025546	0.001715093	0.045825228	LTBP3
CBX6	0.357830488	9.330190116	3.886190705	0.000256255	0.001719509	0.042896054	CBX6
NPTX2	1.192859419	8.309828318	3.885402806	0.000256919	0.001723046	0.040454634	NPTX2
SNCB	-0.622170602	4.241014598	-3.882361816	0.000259499	0.001739419	0.03103443	SNCB
OGFOD3	0.345736734	7.942940618	3.878862239	0.000262499	0.001758588	0.020199044	OGFOD3
FSCN2	-0.569087889	2.147630187	-3.878102274	0.000263155	0.001762041	0.017846807	FSCN2
RHOBTB3	-0.570073176	8.44335828	-3.876534728	0.000264512	0.001770187	0.012995814	RHOBTB3
RREB1	-0.334371808	7.204202806	-3.876222508	0.000264784	0.001771058	0.012029744	RREB1
RFC1	0.301915315	7.971018406	3.874566267	0.000266227	0.001779763	0.006905783	RFC1
RP11-654A16.3	-0.231830996	1.606518864	-3.874359425	0.000266408	0.001779792	0.00626596	RP11-654A16.3
TMEM50A	0.319341476	9.755810753	3.874185803	0.00026656	0.001779792	0.005728912	TMEM50A
AATK	-0.464984363	7.362726046	-3.874074675	0.000266657	0.001779792	0.00538518	AATK
KRI1	-0.584166202	6.356227721	-3.873656616	0.000267023	0.001781288	0.004092119	KRI1
SEMA3C	0.595432672	10.22458178	3.872983494	0.000267613	0.001784278	0.002010323	SEMA3C
CCL8	-0.928792992	8.014562166	-3.872818836	0.000267758	0.001784294	0.001501111	CCL8
PSMD3	-0.367712678	8.527663342	-3.871989182	0.000268488	0.001788208	-0.001064442	PSMD3
VPS72	0.277123493	9.311405613	3.871819035	0.000268638	0.001788257	-0.001590548	VPS72
CRABP2	0.783062772	7.444320456	3.870838918	0.000269503	0.001792789	-0.004620878	CRABP2
PRR13	0.260544919	10.23312141	3.87072412	0.000269604	0.001792789	-0.004975781	PRR13
NKX3-1	-0.484116507	6.517739251	-3.870311616	0.000269969	0.001794266	-0.006251002	NKX3-1
PRAF2	0.457816832	8.922980806	3.86889195	0.000271229	0.001801685	-0.010639168	PRAF2
FUT6	-0.326117931	6.545593033	-3.868249708	0.000271801	0.001804529	-0.012624013	FUT6
DCLRE1B	0.610379914	6.56250533	3.866313422	0.000273532	0.001813944	-0.018606911	DCLRE1B
SERPINB6	0.299692785	10.316771	3.866210097	0.000273625	0.001813944	-0.018926125	SERPINB6
PEX12	0.453744958	8.217916755	3.866178641	0.000273653	0.001813944	-0.019023303	PEX12
FER	-0.776808787	6.197720102	-3.865476106	0.000274284	0.001817167	-0.021193569	FER
HIGD2A	0.243990727	9.519672268	3.864393206	0.000275259	0.001822666	-0.024538394	HIGD2A
HS6ST1	-0.459395985	3.427239369	-3.864114272	0.000275511	0.001823371	-0.025399866	HS6ST1
CA4	-0.620262634	5.954769516	-3.862949182	0.000276565	0.001829381	-0.028997782	CA4
BTN3A3	0.737832793	7.325148975	3.859338238	0.000279856	0.001850175	-0.040144635	BTN3A3
KLK13	-0.244388786	6.063046626	-3.858385117	0.000280731	0.001854731	-0.043085849	KLK13
SLC7A1	-0.46130177	7.289787023	-3.858265776	0.000280841	0.001854731	-0.043454091	SLC7A1
TDRD12	-0.379011865	3.464776003	-3.857948832	0.000281132	0.001855418	-0.044432027	TDRD12
PDE8A	-0.473969389	8.682649119	-3.857831424	0.00028124	0.001855418	-0.044794278	PDE8A
PUM1	-0.236425395	9.951250394	-3.856410364	0.000282552	0.001863092	-0.049178316	PUM1
CXCL12	0.43657854	11.96942408	3.855989304	0.000282942	0.001864458	-0.050477121	CXCL12
DDO	0.667174601	5.722201857	3.855865573	0.000283057	0.001864458	-0.050858766	DDO
HSD17B8	0.513865651	7.791870509	3.853379392	0.000285369	0.001878707	-0.058525788	HSD17B8
ABCC1	-0.311283334	8.448483894	-3.851574737	0.00028706	0.001888844	-0.064089234	ABCC1
CAPN7	0.348384527	8.053556175	3.851259924	0.000287356	0.0018898	-0.065059588	CAPN7
TMEM180	0.581875495	6.639527999	3.850872032	0.00028772	0.001891208	-0.066255134	TMEM180
FAM106A	-0.506059816	6.164239008	-3.850486728	0.000288083	0.001892602	-0.067442628	FAM106A
HHLA3	1.161816699	5.821749171	3.850217329	0.000288337	0.00189328	-0.068272867	HHLA3
ABCA1	-0.340390242	9.355295119	-3.848252477	0.000290197	0.001904491	-0.074327127	ABCA1
GGH	0.40773991	6.532519336	3.847382458	0.000291023	0.001908919	-0.077007309	GGH
ADAMDEC1	0.737988442	5.989261985	3.847000378	0.000291387	0.001910307	-0.078184231	ADAMDEC1
LARS	-0.46909843	9.390546037	-3.846065334	0.00029228	0.001915156	-0.081064156	LARS
TM4SF1	-0.803644037	9.314109235	-3.845777521	0.000292555	0.001915892	-0.081950532	TM4SF1
SLTM	-0.330109451	8.911290778	-3.845628473	0.000292697	0.001915892	-0.082409538	SLTM
NKG7	1.346452558	4.46278667	3.845218865	0.00029309	0.00191746	-0.08367091	NKG7
NIPSNAP3B	0.608974791	7.026095237	3.844200219	0.000294067	0.001922853	-0.086807435	NIPSNAP3B
ATPIF1	0.460684276	9.065445601	3.842934653	0.000295286	0.0019293	-0.090703566	ATPIF1
ETV6	-0.441786948	6.3236887	-3.842857381	0.000295361	0.0019293	-0.090941429	ETV6
STS	0.389231071	7.513954538	3.840423391	0.000297719	0.001943695	-0.09843238	STS
RERE	-0.351854719	8.189019752	-3.838902283	0.000299202	0.001951687	-0.103112363	RERE
TMEM50B	0.434582135	9.333600271	3.838849011	0.000299255	0.001951687	-0.103276244	TMEM50B
TAB2	0.277062923	8.882159132	3.83852829	0.000299568	0.001952718	-0.104262855	TAB2
NAA16	-0.40164871	7.775276215	-3.83836401	0.000299729	0.001952751	-0.104768198	NAA16
CHD5	-0.484747096	4.762972788	-3.836433	0.000301625	0.001964086	-0.110707224	CHD5
DOK2	0.494972713	8.492640085	3.835692752	0.000302355	0.001967818	-0.112983458	DOK2
CXADR	1.33218076	7.199803892	3.835276675	0.000302766	0.001969471	-0.114262765	CXADR
BRCC3	0.311784079	7.047966385	3.833891455	0.000304139	0.001977373	-0.11852128	BRCC3
LSG1	-0.442205219	8.293833957	-3.833231326	0.000304795	0.001980487	-0.12055036	LSG1
TEKT2	-0.72709772	3.545892012	-3.833044401	0.000304981	0.001980487	-0.121124884	TEKT2
TMEM176B	0.484959104	10.61406164	3.832933628	0.000305091	0.001980487	-0.121465343	TMEM176B
SYK	0.642019365	7.427481201	3.832704791	0.000305319	0.001980942	-0.122168653	SYK
ATP6V1D	0.243646405	9.00819753	3.831862176	0.00030616	0.00198537	-0.124758131	ATP6V1D
TM6SF2	-0.633795874	5.356313812	-3.829944737	0.000308081	0.0019968	-0.130649427	TM6SF2
PTGDS	1.162701595	11.48756879	3.82710274	0.000310951	0.002013782	-0.139378149	PTGDS
TOM1L2	-0.877002343	4.831447526	-3.827032063	0.000311022	0.002013782	-0.139595172	TOM1L2
KCNS3	0.652902735	6.907594007	3.826279298	0.000311787	0.002017691	-0.141906487	KCNS3
EXPH5	-0.317632872	6.218532039	-3.825949149	0.000312123	0.002018823	-0.1429201	EXPH5
RTCA	0.353073162	8.560518044	3.825430387	0.000312651	0.0020212	-0.144512682	RTCA
SYT17	0.914073046	6.229869081	3.824974137	0.000313117	0.002023166	-0.145913247	SYT17
RNF126	-0.334636195	7.441051958	-3.823985981	0.000314127	0.00202797	-0.148946275	RNF126
LAMC1	-0.416116147	10.54801799	-3.823930998	0.000314183	0.00202797	-0.149115027	LAMC1
DDAH1	0.49154868	9.795096931	3.823437486	0.000314689	0.002030191	-0.150629615	DDAH1
ZNF85	0.425173336	7.924557153	3.822898661	0.000315243	0.002032641	-0.152283134	ZNF85
RFX5	0.409412626	8.372873087	3.822752307	0.000315393	0.002032641	-0.152732233	RFX5
PDE4DIP	0.693945031	7.482470361	3.822286959	0.000315872	0.002034681	-0.154160123	PDE4DIP
SSX2IP	0.249326515	6.275885518	3.821399485	0.000316787	0.002039528	-0.156882991	SSX2IP
RGN	0.461993262	6.813644535	3.820008473	0.000318226	0.002047744	-0.161149999	RGN
FAM173A	0.388823675	7.404277588	3.816990083	0.000321371	0.002066919	-0.170405867	FAM173A
GGPS1	0.300119767	8.589532182	3.816570887	0.00032181	0.002068683	-0.171690978	GGPS1
ZMYM2	-0.32700726	7.286438781	-3.815615506	0.000322813	0.002074067	-0.174619532	ZMYM2
ROCK1	-0.280471072	9.770015139	-3.814943648	0.00032352	0.002077546	-0.176678733	ROCK1
COA3	0.333219563	10.20260315	3.813322084	0.000325232	0.002087475	-0.181647813	COA3
PCDHB6	1.032164493	5.875625103	3.81261081	0.000325986	0.002090194	-0.183827023	PCDHB6
ANXA13	-0.66311744	4.552187258	-3.812608139	0.000325989	0.002090194	-0.183835205	ANXA13
TMEM80	0.388449563	7.691742296	3.809647243	0.000329146	0.002109356	-0.192904187	TMEM80
CCR2	0.459456523	6.85369973	3.8076677	0.000331272	0.002121901	-0.198964991	CCR2
TNFRSF1B	-0.392386603	8.485744247	-3.80577995	0.000333313	0.002133881	-0.204742977	TNFRSF1B
BBS4	0.394446086	6.765703617	3.804952323	0.000334211	0.002138541	-0.207275614	BBS4
RIPK1	-0.409034774	7.754310489	-3.80214212	0.000337279	0.00215707	-0.215872682	RIPK1
RP3-334F4.1	0.489211549	6.605741711	3.801875526	0.000337571	0.00215784	-0.216688055	RP3-334F4.1
RWDD2B	0.376595635	8.402890264	3.801306247	0.000338196	0.002160006	-0.218429069	RWDD2B
COL3A1	0.726991718	12.55934472	3.801253622	0.000338254	0.002160006	-0.218590005	COL3A1
PCDHB12	0.88910863	5.99338193	3.8010021	0.000338531	0.002160396	-0.219359174	PCDHB12
GPR125	0.579573037	8.723507048	3.800885136	0.000338659	0.002160396	-0.219716843	GPR125
FBXL2	0.660564555	7.263147648	3.80027675	0.00033933	0.002163572	-0.221577161	FBXL2
MINOS1P1	-1.000716322	5.168303058	-3.800050316	0.00033958	0.002164065	-0.2222695	MINOS1P1
GNA13	-0.780924942	5.731054349	-3.799672158	0.000339997	0.002165626	-0.223425697	GNA13
WASF3	-0.532033828	8.817581163	-3.795832523	0.000344265	0.002191697	-0.235161192	WASF3
CCL4	-0.885958246	8.716532808	-3.79532632	0.000344831	0.00219419	-0.236707819	CCL4
QPCTL	-0.421715849	4.416678374	-3.793793574	0.000346552	0.002204021	-0.241390129	QPCTL
SLCO2A1	-0.523122288	9.040197489	-3.791938985	0.000348645	0.002216209	-0.247054087	SLCO2A1
SRPK1	-0.333569445	7.816880638	-3.791256085	0.000349419	0.002219382	-0.249139256	SRPK1
FNDC4	-0.843509374	7.960398877	-3.791186276	0.000349498	0.002219382	-0.249352397	FNDC4
SELT	0.41107714	10.22794812	3.789549834	0.000351359	0.002229349	-0.254348133	SELT
FAM102A	0.443540253	8.161077066	3.789493904	0.000351423	0.002229349	-0.254518851	FAM102A
IER5	-0.64778235	8.975815992	-3.788682134	0.00035235	0.002234005	-0.256996515	IER5
OTC	0.592343385	3.840369738	3.788539529	0.000352513	0.002234005	-0.257431737	OTC
UTRN	-0.458866573	7.296779983	-3.786584306	0.000354756	0.002247086	-0.263397961	UTRN
NADK	-0.315560006	8.089612732	-3.78571839	0.000355754	0.002251196	-0.266039641	NADK
C6orf48	0.425811307	10.96344804	3.78559666	0.000355894	0.002251196	-0.266410979	C6orf48
URI1	0.305174832	8.194852819	3.785554448	0.000355943	0.002251196	-0.266539745	URI1
ARHGEF38	-0.3645736	6.81739848	-3.785265346	0.000356277	0.002252173	-0.267421615	ARHGEF38
TAF2	-0.549087496	8.175980775	-3.784237724	0.000357466	0.002258553	-0.270555914	TAF2
CD177	-0.696307128	6.385115562	-3.784020362	0.000357718	0.002259009	-0.271218812	CD177
KCNQ1DN	-0.537959458	3.840625465	-3.780829651	0.000361438	0.00228135	-0.280947003	KCNQ1DN
KIAA0368	-0.279869284	8.368045892	-3.780605536	0.000361701	0.00228186	-0.281630119	KIAA0368
EMID1	0.509890692	7.159625753	3.779995376	0.000362417	0.002285228	-0.283489808	EMID1
MTMR3	-0.234844715	7.498077836	-3.777771027	0.000365038	0.002300604	-0.290267777	MTMR3
CORO1B	0.399688268	8.766682282	3.777511717	0.000365345	0.002301382	-0.29105778	CORO1B
VWA8	0.325541576	7.708785832	3.776108573	0.00036701	0.002309809	-0.295331971	VWA8
COMP	1.170064347	10.96109317	3.776073669	0.000367051	0.002309809	-0.295438281	COMP
UEVLD	0.357764438	6.807583652	3.775667548	0.000367534	0.002311339	-0.296675198	UEVLD
NDUFB2-AS1	-0.84096089	4.971485982	-3.775532679	0.000367695	0.002311339	-0.297085951	NDUFB2-AS1
C17orf75	1.18697663	3.56261448	3.775380333	0.000367877	0.002311339	-0.297549917	C17orf75
SPIDR	-0.454476604	6.369127577	-3.775250557	0.000368031	0.002311339	-0.297945139	SPIDR
LGI2	1.312667759	6.325346048	3.774398557	0.000369048	0.002316566	-0.300539629	LGI2
[truncated: 2,421 more rows]
